# Supplementary material for: Using resting state functional MRI to build a personalized autism diagnosis system
Source: PLoS One. 2018 Oct 31;13(10):e0206351. doi: 10.1371/journal.pone.0206351 (PMC6209234; doi:10.1371/journal.pone.0206351)
Supplement: S1 Table — In this table, a score between 0 and 1 is used to define the membership score of each area to the autism class, with 0 being normal and 1 being the highest in the autism class membership. The scores in this table are used to generate the color coded visualization in Fig 6. (XLSX) [file pone.0206351.s001.xlsx]

## Sheet: Sheet1
		Region 1	Region 2	Region 3	Region 4
GUID	Diagnosis	BA24, 32, 34 R and L Anterior Cingulate Gyrus BA9/10 R and L medial frontal gyrus BA9/10 R middle frontal gyrus BA8 R superior frontal gyrus Right caudate nucleus	BA22 superior temporal gyrus L>R BA19 middle temporal gyrus L>R BA39 middle temporal gyrus L>R	BA8/BA9/BA10 L and R superior frontal gyrus BA9/BA10 L and R medial frontal gyrus BA9/BA10 R middle frontal gyrus	BA10 Left middle frontal gyrus BA10 Left superior frontal gyrus
NDARLZ067FHB	ASD	0.493559	0.630927	0.558258	0.464165
NDARAB752FNL	ASD	0.704848	0.718932	0.811334	0.865012
NDARLZ194LCX	ASD	0.958401	0.594466	0.907586	0.982641
NDARAD335YYR	ASD	0.502737	0.29934	0.148815	0.186868
NDARMD729FUZ	ASD	0.971501	0.801444	0.997975	0.999623
NDARAK289LJ9	ASD	0.741024	0.804078	0.997893	0.999049
NDARMK577WDH	ASD	0.517611	0.701845	0.949985	0.945204
NDARBB485DBY	ASD	0.60375	0.676665	0.830803	0.350145
NDARMN436JP7	ASD	0.545764	0.820319	0.984524	0.710275
NDARBR928GEZ	ASD	0.776755	0.76012	0.999134	0.989533
NDARNC419WG0	ASD	0.146159	0.750071	0.0868441	0.128125
NDARBU337HLU	ASD	0.239221	0.403698	0.343158	0.376749
NDARNN644JFG	ASD	0.517779	0.77358	0.793041	0.694148
NDARBU850GVM	ASD	0.35837	0.861008	0.874986	0.928544
NDARNT891UUD	ASD	0.422864	0.435395	0.912497	0.537883
NDARBY090WX2	ASD	0.798766	0.720321	0.96857	0.52149
NDARNV069BPX	ASD	0.461661	0.855453	0.621411	0.800033
NDARBZ287CTN	ASD	0.372001	0.770446	0.719237	0.341029
NDARNZ856UED	ASD	0.307051	0.718068	0.783934	0.998678
NDARCF884RF0	ASD	0.389723	0.862651	0.502435	0.385746
NDARPC160VGU	ASD	0.521219	0.834463	0.994417	0.916701
NDARCG172LAZ	ASD	0.650659	0.666126	0.792418	0.839374
NDARPF945MVK	ASD	0.511983	0.788383	0.411173	0.318877
NDARCH867RB5	ASD	0.815086	0.861333	0.956314	0.962624
NDARPX357NH2	ASD	0.680262	0.632845	0.995757	0.865364
NDARCM359HZT	ASD	0.610395	0.812788	0.968961	0.938968
NDARPY015DNA	ASD	0.258097	0.574891	0.832234	0.64104
NDARCN383ZEE	ASD	0.3376	0.588247	0.835878	0.896811
NDARPZ237UGK	ASD	0.629261	0.965736	0.621455	0.929301
NDARCU019ZVY	ASD	0.914693	0.82662	0.905444	0.917615
NDARRM930RKP	ASD	0.716123	0.795279	0.961784	0.896291
NDARCW037WM7	ASD	0.543001	0.19368	0.636122	0.66548
NDARRW141NVV	ASD	0.491128	0.849631	0.581455	0.5453
NDARCY843HKN	ASD	0.28145	0.193247	0.756693	0.827031
NDARRZ704DP4	ASD	0.617656	0.809566	0.991106	0.924765
NDARDE014WHN	ASD	0.155187	0.193201	0.43643	0.713928
NDARTD270GMD	ASD	0.393237	0.359907	0.25633	0.335867
NDARDJ525VMK	ASD	0.679803	0.909031	0.892873	0.977988
NDARTF714CEX	ASD	0.942973	0.778639	0.961595	0.964061
NDARDP357XH9	ASD	0.699181	0.786566	0.891226	0.375088
NDARTJ018BFG	ASD	0.576968	0.48254	0.920136	0.714803
NDAREC038WKL	ASD	0.52448	0.649915	0.67106	0.526922
NDARUJ137KE4	ASD	0.573055	0.762918	0.650966	0.148118
NDARED014HTN	ASD	0.728901	0.274183	0.241404	0.107725
NDARUM462FP9	ASD	0.876679	0.717189	0.993829	0.870683
NDAREE147JUA	ASD	0.430533	0.237074	0.76274	0.886009
NDARUT647UHX	ASD	0.558024	0.139169	0.939132	0.966506
NDARER103UN7	ASD	0.416515	0.44979	0.673812	0.708558
NDARUX374LCX	ASD	0.529598	0.716442	0.682092	0.841903
NDARET230DTN	ASD	0.475422	0.602155	0.969262	0.885222
NDARVC261KJR	ASD	0.856399	0.756035	0.998509	0.987166
NDAREW988FK7	ASD	0.256335	0.392961	0.0610427	0.169437
NDARVU564DGH	ASD	0.593752	0.511114	0.643413	0.383787
NDARFA755YRA	ASD	0.569927	0.772937	0.798669	0.446778
NDARWB020XRL	ASD	0.391356	0.568883	0.661414	0.727791
NDARFG076PA2	ASD	0.475413	0.807433	0.791275	0.321144
NDARWH885KCA	ASD	0.746516	0.29783	0.459535	0.694893
NDARFG340WN3	ASD	0.345082	0.457742	0.742032	0.949628
NDARWJ114DY6	ASD	0.57216	0.467897	0.775281	0.696005
NDARFJ497VN8	ASD	0.532706	0.201101	0.527115	0.957801
NDARWK598NLQ	ASD	0.764272	0.332269	0.968758	0.991395
NDARFM222HXY	ASD	0.490579	0.86839	0.918195	0.850256
NDARWP697DHX	ASD	0.341489	0.521188	0.846763	0.733405
NDARFU868CVF	ASD	0.473333	0.812829	0.52249	0.248194
NDARWY289JJE	ASD	0.529935	0.214904	0.527115	0.944219
NDARGE954YKV	ASD	0.555861	0.154262	0.853441	0.707161
NDARXJ691TA8	ASD	0.621266	0.673014	0.644668	0.882455
NDARGG709HGZ	ASD	0.235891	0.0442055	0.108309	0.156274
NDARXT297MLG	ASD	0.271147	0.524115	0.645483	0.654537
NDARGH338VXG	ASD	0.737417	0.84873	0.988932	0.894961
NDARYA419EP1	ASD	0.533759	0.85873	0.969324	0.897116
NDARGN086PK8	ASD	0.581813	0.644146	0.928378	0.983865
NDARYY707FTN	ASD	0.320018	0.862164	0.375877	0.452973
NDARGP353KR4	ASD	0.157219	0.731332	0.72582	0.446222
NDARYZ469FUV	ASD	0.614709	0.831806	0.981653	0.995804
NDARGY144VR4	ASD	0.59739	0.797484	0.852676	0.952805
NDARZF795VVH	ASD	0.469671	0.313063	0.929512	0.974029
NDARHA207EL3	ASD	0.53606	0.349823	0.943863	0.947869
NDARZH274HDN	ASD	0.309911	0.152971	0.831195	0.982486
NDARHD093VMP	ASD	0.523987	0.608295	0.646948	0.977198
NDARZR912LZ0	ASD	0.513348	0.822438	0.946826	0.863086
NDARHF021MDM	ASD	0.393182	0.0654542	0.0413849	0.757129
NDARZX005WY8	ASD	0.529858	0.585626	0.913687	0.952629
NDARHG423ZLE	ASD	0.841964	0.703834	0.994963	0.988255
NDARKJ415XAM	ASD	0.475512	0.839895	0.654836	0.649506
NDARHH957VUL	ASD	0.446689	0.863356	0.456208	0.281904
NDARKT871JV1	ASD	0.634041	0.605639	0.901584	0.723486
NDARHK897GZX	ASD	0.558839	0.780493	0.383258	0.699193
NDARLA538LXY	ASD	0.553158	0.244891	0.781757	0.732284
NDARHU658FF2	ASD	0.677098	0.0715912	0.632522	0.639543
NDARLB212XT4	ASD	0.397825	0.568329	0.436351	0.767174
NDARHX274AFB	ASD	0.878388	0.618698	0.998111	0.99853
NDARLG092XXD	ASD	0.399546	0.35348	0.391569	0.396936
NDARJL520JRP	ASD	0.707856	0.246355	0.940241	0.779283
NDARNH521UC9	ASD	0.543023	0.21467	0.875723	0.804486
NDARJZ532XBW	ASD	0.588816	0.27447	0.44936	0.258867
NDARTV730PBY	ASD	0.1835	0.849036	0.46049	0.531212
NDARKP361XTR	ASD	0.479566	0.86939	0.374745	0.790865
NDARWG962LXY	ASD	0.326105	0.417087	0.74986	0.823643
NDARKT210GEJ	ASD	0.336913	0.833891	0.179136	0.196611
NDARMU928NNX	ASD	0.722928	0.642678	0.332688	0.388437
NDARMF234LW4	ASD	0.277432	0.406018	0.532034	0.158235
NDARJF141HKN	ASD	0.189411	0.846848	0.140937	0.99718
NDAREU235WF2	ASD	0.568922	0.00160278	0.78905	0.799685
NDARVE562KKC	ASD	0.246653	0.679751	0.748403	0.278705
NDARMU914RMX	ASD	0.296728	0.637197	0.417095	0.206025
NDARXF890JM0	ASD	0.800805	0.450934	0.0651542	0.330239
NDAREM082UMN	ASD	0.696376	0.554543	0.179547	0.893903
NDAREB777NY8	ASD	0.576038	0.744566	0.258073	0.327877
NDARCZ250YPB	ASD	0.574802	0.559964	0.391104	0.348788
NDARJZ425TTT	ASD	0.518525	0.196028	0.774257	0.511726
NDARAB369MB6	ASD	0.80181	0.546721	0.270525	0.370327
NDARAB643UMV	ASD	0.350488	0.732131	0.526027	0.356763
NDAREV256FD2	ASD	0.614028	0.759352	0.512949	0.342964
NDARMD931ANK	ASD	0.435545	0.026918	0.017934	0.351996
NDARHA228WJ1	ASD	0.77599	0.779672	0.162804	0.620068
NDARVE701MZX	ASD	0.204366	0.0495584	0.0782765	0.290167
NDARJW686PWM	ASD	0.410537	0.72785	0.307861	0.281435
NDARNF494EE8	ASD	0.822964	0.792374	0.0226165	0.0238311
NDARBY667XM6	ASD	0.173555	0.358765	0.79748	0.794331
NDARHL927ZL8	ASD	0.545925	0.453952	0.0648237	0.230416
NDARTN797LAX	ASD	0.253976	0.386061	0.548142	0.0461291
NDARAV767PLN	ASD	0.690499	0.6815	0.00690542	0.673019
NDARAB985VXB	TD	0.420993	0.58554	0.2475	0.269013
NDARNA669NKD	TD	0.442597	0.131541	0.169724	0.304755
NDARAC075EK0	TD	0.311785	0.172773	0.151296	0.164569
NDARNC460MU0	TD	0.298139	0.0552741	0.0855098	0.160423
NDARAE252FLW	TD	0.168726	0.0581686	0.098977	0.134361
NDARND430TWE	TD	0.226725	0.209925	0.385317	0.102597
NDARAF324DMY	TD	0.234065	0.352359	0.107082	0.315663
NDARNG163UFC	TD	0.209615	0.151107	0.10813	0.406952
NDARAL751YAA	TD	0.410567	0.142203	0.768721	0.880995
NDARNJ467DNN	TD	0.345733	0.301638	0.544322	0.244485
NDARAU944UGE	TD	0.216907	0.0779724	0.0672374	0.197795
NDARNK836BFD	TD	0.242667	0.283833	0.129394	0.205289
NDARBB849TR2	TD	0.271196	0.132463	0.0976832	0.949156
NDARNN235YFE	TD	0.23032	0.330188	0.115151	0.151446
NDARBE096VDL	TD	0.256674	0.764801	0.282254	0.155982
NDARNN458JBA	TD	0.186697	0.259646	0.395404	0.141317
NDARBF848FRV	TD	0.339293	0.453442	0.108641	0.174805
NDARNP118PB0	TD	0.582344	0.480204	0.659795	0.402415
NDARBH671MMD	TD	0.148012	0.493547	0.752169	0.118283
NDARNR350CGW	TD	0.28079	0.203658	0.147011	0.113043
NDARBJ315HGC	TD	0.385924	0.385237	0.241179	0.265726
NDARPB829XHG	TD	0.495679	0.109294	0.0656478	0.155174
NDARBL230DPA	TD	0.219101	0.342529	0.494045	0.841154
NDARPE217EL1	TD	0.568426	0.322945	0.476718	0.122168
NDARBL320DYD	TD	0.282704	0.415559	0.0576238	0.13081
NDARPH962KFB	TD	0.427267	0.0551294	0.0874232	0.159221
NDARBN639KFW	TD	0.232496	0.0767447	0.179504	0.300703
NDARPR538FUV	TD	0.238967	0.0683902	0.132409	0.12387
NDARBT845EKT	TD	0.203921	0.0454635	0.0850124	0.321928
NDARPV933NVH	TD	0.18132	0.226118	0.117231	0.183384
NDARBY724UYN	TD	0.21275	0.320704	0.40713	0.15058
NDARRJ837YJ5	TD	0.125384	0.0578402	0.0786402	0.114558
NDARCA738PBV	TD	0.604386	0.316942	0.406758	0.245734
NDARRL235MWT	TD	0.212631	0.163378	0.0486212	0.21185
NDARCD793CEF	TD	0.46784	0.130185	0.557611	0.678606
NDARRL808BB1	TD	0.299503	0.197086	0.202477	0.204977
NDARCG205BML	TD	0.282364	0.422981	0.331283	0.233616
NDARRR592NP4	TD	0.13927	0.16405	0.131489	0.0896637
NDARCH903GFZ	TD	0.0832273	0.236632	0.101101	0.176514
NDARTA436JYE	TD	0.140647	0.329569	0.198882	0.0871646
NDARCK830DBJ	TD	0.593702	0.451888	0.177992	0.325122
NDARTE412VUA	TD	0.408416	0.176052	0.5084	0.389495
NDARCR079CYC	TD	0.46878	0.20813	0.57608	0.656344
NDARTH455YA9	TD	0.534882	0.0785971	0.141324	0.20051
NDARCT710MPX	TD	0.482853	0.175294	0.0867874	0.223714
NDARTK749PJH	TD	0.150961	0.325147	0.077912	0.0897075
NDARCU698GYV	TD	0.397084	0.428316	0.306596	0.077385
NDARTK910DL8	TD	0.0897499	0.0634321	0.0813007	0.0842608
NDARCV619UB7	TD	0.757793	0.579326	0.107016	0.230237
NDARTL478RJ6	TD	0.73906	0.798797	0.891005	0.0950564
NDARCX946NPP	TD	0.404149	0.314614	0.871764	0.258062
NDARTP837PJK	TD	0.768782	0.285483	0.223883	0.252013
NDARCY052TX9	TD	0.25882	0.167378	0.0541886	0.245154
NDARTX854HPW	TD	0.111044	0.138855	0.065249	0.204682
NDARDF348TZF	TD	0.0180257	0.050059	0.0597655	0.100046
NDARUA799KBN	TD	0.130217	0.0959535	0.0719713	0.0958828
NDARDL820WWV	TD	0.304163	0.179922	0.185683	0.180377
NDARUB558AGJ	TD	0.0924203	0.0684804	0.0571629	0.143282
NDARDX512ZLD	TD	0.278935	0.0927022	0.0976584	0.120155
NDARUC473LLM	TD	0.145411	0.222324	0.123002	0.0959244
NDARDZ921PF5	TD	0.265737	0.796281	0.0794167	0.15153
NDARUG218XK8	TD	0.201564	0.22493	0.111854	0.146853
NDAREA622GBM	TD	0.157751	0.0951875	0.238678	0.090683
NDARUU597FPM	TD	0.675592	0.0895289	0.145022	0.0991821
NDAREB860UKE	TD	0.279396	0.543823	0.120768	0.152099
NDARVK262WRC	TD	0.199191	0.12351	0.0520891	0.260928
NDAREG844PU8	TD	0.224765	0.411831	0.132299	0.127728
NDARVM676NPK	TD	0.253931	0.290436	0.133119	0.323262
NDAREM781NUZ	TD	0.16474	0.22502	0.0779088	0.0915271
NDARVP085FU5	TD	0.364027	0.165738	0.0595589	0.226744
NDARET116ZZU	TD	0.399669	0.743544	0.447238	0.0967391
NDARVP893BJU	TD	0.157657	0.413912	0.087696	0.205614
NDARFD157FXU	TD	0.827574	0.153795	0.0739142	0.233829
NDARVR851VRL	TD	0.254807	0.0736299	0.0532979	0.445834
NDARFJ367EU9	TD	0.186547	0.854626	0.14805	0.143258
NDARVV796BMF	TD	0.672133	0.0458621	0.0518032	0.099994
NDARFP731TVC	TD	0.314668	0.77243	0.344056	0.136253
NDARWF842CLW	TD	0.831886	0.0203979	0.741394	0.367223
NDARFT634JBF	TD	0.260442	0.122947	0.0672843	0.182481
NDARWG078GRZ	TD	0.208124	0.0687491	0.0750479	0.127222
NDARFU929AY9	TD	0.308115	0.0891152	0.0353637	0.406194
NDARWM513ZMU	TD	0.133148	0.16911	0.151822	0.0943726
NDARFW192RHP	TD	0.327333	0.407679	0.479343	0.20614
NDARWP720WXQ	TD	0.198977	0.348778	0.29819	0.123536
NDARGB164HC4	TD	0.230323	0.214739	0.19081	0.167413
NDARWR296NDK	TD	0.172216	0.486529	0.219305	0.141397
NDARGD016TBK	TD	0.233222	0.260544	0.0545629	0.196937
NDARWV944YHK	TD	0.121382	0.247072	0.209679	0.100338
NDARGH145VYX	TD	0.200884	0.120776	0.0442605	0.943355
NDARWY253MNY	TD	0.206273	0.267718	0.0975147	0.149732
NDARGH802KBX	TD	0.497877	0.131092	0.536144	0.231343
NDARXA459NRC	TD	0.215923	0.164	0.0557222	0.194314
NDARGJ601VYV	TD	0.280114	0.33139	0.281211	0.139253
NDARXH305LYT	TD	0.496637	0.233999	0.432583	0.114096
NDARGU725BB8	TD	0.398851	0.422747	0.115573	0.369341
NDARXJ185ANN	TD	0.309754	0.480962	0.137143	0.116277
NDARGW776NAT	TD	0.289752	0.691618	0.258784	0.25426
NDARXK713MGV	TD	0.487512	0.0532185	0.222483	0.28513
NDARGZ974KXE	TD	0.0713358	0.823115	0.0782516	0.230004
NDARXR039THT	TD	0.193022	0.136286	0.230756	0.263267
NDARHC583XMN	TD	0.239192	0.118724	0.0664614	0.0982843
NDARXR192MN5	TD	0.40169	0.127411	0.0511357	0.102744
NDARHE335RD8	TD	0.326907	0.157697	0.150172	0.122516
NDARXU348CPG	TD	0.683338	0.295921	0.152991	0.277776
NDARHG521THW	TD	0.240935	0.0554275	0.0975227	0.119651
NDARXU373YUB	TD	0.352982	0.864522	0.180994	0.215373
NDARHH832VTV	TD	0.125296	0.117317	0.0461394	0.300759
NDARXU730LZ8	TD	0.232558	0.0678083	0.249476	0.232431
NDARHR082EJ2	TD	0.360803	0.406518	0.191813	0.091493
NDARXU884PK8	TD	0.263396	0.0831494	0.169314	0.10805
NDARHV139AY1	TD	0.39845	0.129624	0.0516478	0.212875
NDARXX971MFZ	TD	0.367773	0.509243	0.160467	0.282981
NDARHV218LWB	TD	0.120493	0.186979	0.0906773	0.0934068
NDARYA021PPL	TD	0.276085	0.509807	0.364617	0.128166
NDARHY009JND	TD	0.351027	0.131984	0.0736384	0.163389
NDARZC269DVJ	TD	0.508306	0.124479	0.502217	0.150475
NDARJB162HMM	TD	0.503331	0.0606053	0.228966	0.142893
NDARZF247BNV	TD	0.28375	0.247652	0.104525	0.11958
NDARJK276ZRV	TD	0.124231	0.271458	0.066946	0.131461
NDARZL059MDL	TD	0.234251	0.120219	0.0407175	0.197341
NDARJN870LRB	TD	0.132125	0.0760932	0.101665	0.0955555
NDARZV229UFR	TD	0.749098	0.181058	0.876888	0.19138
NDARKB691VPJ	TD	0.205029	0.0659847	0.109182	0.108829
NDARZV522PDR	TD	0.177729	0.202217	0.0732339	0.103938
NDARKC776CY3	TD	0.648253	0.429278	0.692335	0.134718
NDARZX829EEM	TD	0.59058	0.841275	0.359668	0.731676
NDARKG892AVW	TD	0.202273	0.163326	0.171075	0.173059
NDARJG085CJV	TD	0.548635	0.199882	0.0955512	0.0791542
NDARKJ017DHM	TD	0.319356	0.466047	0.0829961	0.524437
NDARMB482GFE	TD	0.405351	0.484318	0.136596	0.185051
NDARKT608BAE	TD	0.194489	0.152886	0.172098	0.0838725
NDARMD016YGM	TD	0.214406	0.115477	0.109871	0.140413
NDARKW621BCG	TD	0.209287	0.117893	0.109256	0.138993
NDARRK996VBP	TD	0.396538	0.0539548	0.18897	0.359634
NDARKY116YJP	TD	0.305964	0.175982	0.0673858	0.573279
NDARRX422WGQ	TD	0.659533	0.123616	0.0763396	0.313034
NDARLC429HFM	TD	0.154133	0.335184	0.15949	0.160554
NDARUY921AD9	TD	0.144825	0.0973754	0.0413192	0.16576
NDARLG241TKW	TD	0.228059	0.198559	0.0639433	0.262736
NDARXR501KV6	TD	0.454458	0.195922	0.300792	0.178143
NDARMA778FD1	TD	0.392064	0.0794375	0.0720634	0.188693
NDARYJ632KLT	TD	0.414646	0.59112	0.270758	0.119458
NDARMD940ZV5	TD	0.244521	0.19738	0.0697663	0.227834
NDARZT251LX6	TD	0.746734	0.734448	0.880696	0.135101
NDARME489RYK	TD	0.494117	0.258844	0.117043	0.126928
NDARLJ158KL9	TD	0.241329	0.415504	0.0832052	0.199058
NDARMN859HL1	TD	0.209935	0.0669803	0.0633426	0.197643
NDAREU711VBN	TD	0.344588	0.233403	0.307811	0.138172
NDAR_INVXR271BVJ	TD	0.693751	0.495027	0.786288	0.98625
NDARUU248HU2	TD	0.0972582	0.598842	0.869013	0.437223
NDARLH016XN0	TD	0.166703	0.412024	0.288874	0.583035
NDARAT927UCZ	TD	0.6595	0.669342	0.343942	0.327748
NDARUM328EHM	TD	0.538665	0.86217	0.505344	0.00646457
NDARJE817BZM	TD	0.589409	0.63163	0.162667	0.514761
NDARDM459KE6	TD	0.317425	0.760257	0.252419	0.425746
NDARGZ743ER9	TD	0.201637	0.770614	0.861932	0.1012
NDARJW686PWM	TD	0.424489	0.155282	0.493993	0.537824
NDARZC864FJ3	TD	0.512049	0.533152	0.123521	0.0645372
NDARVA220XT3	TD	0.145078	0.599926	0.362677	0.427263
NDARPH177CKJ	TD	0.194553	0.708537	0.583249	0.183887
