# Supplementary material for: Using resting state functional MRI to build a personalized autism diagnosis system
Source: PLoS One. 2018 Oct 31;13(10):e0206351. doi: 10.1371/journal.pone.0206351 (PMC6209234; doi:10.1371/journal.pone.0206351)
Supplement: S2 Table — (XLSX) [file pone.0206351.s002.xlsx]

## Sheet: Sheet1
Area	Sparsity	Sparse Regularization	L2 Regularization	Hidden nodes	Box constraint	Kernel scale	Accurracy
1	0.648894	13	0.00418	100	27	19	0.613825
1	0.336024	20	0.00855	6	26	8	0.579147
1	0.466908	1	0.00879	86	16	2	0.598041
1	0.491495	12	0.00914	56	48	17	0.58341
1	0.115406	9	0.00827	55	50	19	0.58629
1	0.0754062	9	0.00597	64	76	4	0.590207
1	0.883481	20	0.00041	73	61	3	0.618088
1	0.451757	19	0.00929	75	97	6	0.587327
1	0.281124	19	0.00469	40	51	13	0.59447
1	0.64623	21	0.00696	14	73	14	0.565553
1	0.923553	8	0.0064	8	97	6	0.574078
1	0.502501	9	0.00476	48	59	11	0.608065
1	0.705634	10	0.00813	93	85	6	0.586982
1	0.13615	11	0.0004	95	89	9	0.603802
1	0.758672	6	0.00802	79	29	4	0.578802
1	0.551993	21	0.00412	52	61	9	0.595276
1	0.261337	1	0.00523	38	83	12	0.618779
1	0.461586	5	0.00194	66	57	18	0.586636
1	0.622766	11	0.00937	45	7	15	0.593433
1	0.984626	20	0.00659	85	6	11	0.589516
1	0.655049	3	0.0028	54	37	8	0.573041
1	0.00693259	1	0.00667	85	54	20	0.589171
1	0.705904	19	0.00522	17	23	20	0.582373
1	0.767643	12	0.00742	12	44	4	0.593779
1	0.164666	17	0.00742	36	64	6	0.578456
1	0.39216	4	0.001	25	52	7	0.604839
1	0.154156	16	0.00432	58	48	17	0.582028
1	0.569318	3	0.00871	77	97	14	0.582719
1	0.283979	17	0.00082	44	45	15	0.600922
1	0.628707	11	0.00589	68	64	17	0.607373
1	0.40527	6	0.00875	35	28	3	0.587673
1	0.950043	21	0.00805	9	3	13	0.588364
1	0.200546	11	0.00427	17	63	14	0.557373
1	0.0636421	5	0.00336	15	32	13	0.589171
1	0.872973	17	0.00737	29	31	4	0.590899
1	0.0435755	20	0.00569	7	85	10	0.589516
1	0.316326	4	0.00016	73	40	10	0.579493
1	0.876466	17	0.00236	9	44	5	0.581912
1	0.169473	17	0.00884	100	8	5	0.585945
1	0.979947	17	0.00286	92	88	14	0.594816
1	0.0308742	3	0.00648	42	50	2	0.568779
1	0.544109	2	0.00969	26	4	11	0.561982
1	0.743816	19	0.00509	76	56	18	0.592742
1	0.123663	2	0.00406	48	67	16	0.595622
1	0.708444	15	0.00577	61	90	19	0.579839
1	0.402452	11	0.00547	81	50	13	0.613825
1	0.000251173	18	0.00687	68	61	2	0.57765
1	0.0368994	17	0.00327	21	76	13	0.589171
1	0.495638	17	0.00228	57	5	10	0.60023
1	0.0419367	12	0.00301	26	76	15	0.589862
1	0.447773	10	0.00247	38	53	12	0.582028
1	0.76114	1	0.00016	69	31	4	0.596313
1	0.481858	13	0.00396	72	65	9	0.60841
1	0.966836	12	0.00664	61	83	13	0.59159
1	0.324787	11	0.00243	33	6	2	0.578802
1	0.381379	9	0.00351	45	90	11	0.594816
1	0.629959	1	0.00278	19	8	13	0.592742
1	0.578091	5	0.00672	24	99	19	0.582373
1	0.396659	19	0.00356	69	22	15	0.603456
1	0.882648	7	0.00264	85	24	3	0.58629
1	0.234583	5	0.00722	75	52	13	0.607719
1	0.989307	20	0.00859	12	19	5	0.580184
1	0.381246	2	0.0092	15	3	2	0.599885
1	0.413985	16	0.00382	52	48	1	0.613018
1	0.204736	21	0.00873	40	75	16	0.584793
1	0.0140232	8	0.00977	24	82	18	0.585945
1	0.331481	13	0.00802	36	27	5	0.588479
1	0.568544	11	0.00132	38	88	12	0.604839
1	0.705061	9	0.00329	75	46	11	0.60841
1	0.371418	16	0.00324	74	76	4	0.585945
1	0.371859	16	0.00425	86	2	11	0.608756
1	0.16862	7	0.00483	15	56	12	0.587673
1	0.44873	2	0.0067	36	81	2	0.57235
1	0.626409	15	0.00741	74	56	15	0.613825
1	0.692057	2	0.00242	97	6	7	0.565899
1	0.653818	18	0.00083	54	84	11	0.57235
1	0.428915	13	0.00508	39	10	14	0.616935
1	0.721905	5	0.00946	2	27	4	0.593779
1	0.993375	9	0.00031	49	25	18	0.590899
1	0.913323	17	0.00346	97	89	18	0.58629
1	0.587038	6	0.00112	28	93	9	0.618779
1	0.0156424	9	0.00792	71	22	7	0.596313
1	0.567007	9	0.002	40	50	16	0.617742
1	0.530883	14	0.00109	22	34	8	0.598733
1	0.112919	18	0.00164	94	23	6	0.594816
1	0.50124	13	0.00358	90	54	9	0.605991
1	0.0323046	20	0.00709	41	45	6	0.586636
1	0.267461	15	0.00479	61	58	17	0.615899
1	0.272202	6	0.0097	60	67	8	0.589516
1	0.419724	5	0.0092	8	86	1	0.588134
1	0.36495	2	0.00609	22	50	13	0.593779
1	0.364775	15	0.00553	6	34	7	0.596659
1	0.57491	21	0.00069	11	5	11	0.587673
1	0.018328	3	0.00316	61	96	3	0.572696
1	0.0632312	14	0.00318	31	21	19	0.588018
1	0.0684734	14	0.00415	18	88	20	0.590553
1	0.21608	1	0.00277	74	10	12	0.594816
1	0.639747	12	0.00497	52	78	18	0.601267
1	0.304472	3	0.00053	37	32	14	0.604839
1	0.948123	21	0.00917	56	94	17	0.583065
1	0.0926593	6	0.00711	7	34	11	0.573041
1	0.459888	16	0.00064	88	100	6	0.590899
1	0.849674	19	0.00293	39	74	10	0.592742
1	0.169238	2	0.00279	36	30	13	0.603802
1	0.378805	6	0.00384	45	87	14	0.605876
1	0.909707	9	0.00969	12	32	14	0.585599
1	0.0690849	12	0.00011	18	65	5	0.579147
1	0.539504	20	0.00298	98	80	16	0.609101
1	0.0501606	12	0.00493	55	14	14	0.579493
1	0.185276	14	0.00711	77	53	14	0.60265
1	0.720362	21	0.00564	89	51	12	0.590207
1	0.190333	12	0.00315	42	30	10	0.589862
1	0.392573	17	0.00713	73	28	15	0.604493
1	0.451388	19	0.00975	77	50	15	0.610253
1	0.113118	3	0.00733	20	26	8	0.582373
1	0.903839	3	0.00732	41	23	15	0.588825
1	0.287353	16	0.00622	23	56	18	0.580991
1	0.444024	4	0.0077	59	19	10	0.630184
1	0.342592	13	0.00823	82	57	19	0.603111
1	0.666302	12	0.0096	4	77	17	0.589862
1	0.151931	3	0.00677	41	39	18	0.579493
1	0.683767	17	0.00337	54	68	1	0.623848
1	0.637815	6	0.0028	57	41	4	0.596313
1	0.975426	12	0.00936	28	20	9	0.590207
1	0.137024	1	0.00889	72	19	1	0.590899
1	0.306347	1	0.00302	65	17	4	0.576613
1	0.147465	7	0.00914	2	43	2	0.592742
1	0.652796	17	0.00043	45	89	9	0.59735
1	0.65215	4	0.00041	9	43	12	0.589516
1	0.637531	9	0.00677	44	10	8	0.614862
1	0.844779	2	0.00333	90	25	5	0.596313
1	0.312735	17	0.004	81	89	19	0.609101
1	0.768424	17	0.00339	5	49	18	0.590207
1	0.310861	8	0.00246	82	25	10	0.599885
1	0.720135	8	0.00516	37	92	7	0.58341
1	0.0808279	5	0.00551	6	52	4	0.586982
1	0.00622869	19	0.00608	2	30	7	0.588825
1	0.159513	10	0.00603	51	59	1	0.589862
1	0.371052	12	0.00297	26	44	7	0.566935
1	0.282245	20	0.00944	63	2	8	0.602765
1	0.673991	6	0.00954	6	57	7	0.560253
1	0.97275	13	0.00148	74	13	2	0.574539
1	0.120426	3	0.00115	87	31	13	0.590553
1	0.705964	19	0.00642	44	13	12	0.59447
1	0.716201	10	0.00066	50	4	14	0.567396
1	0.321688	3	0.0059	98	69	3	0.576613
1	0.294314	17	0.00562	98	61	16	0.609217
1	0.00718252	6	0.00315	45	96	3	0.538364
1	0.410236	3	0.00193	54	89	3	0.590207
1	0.718535	20	0.00566	74	67	5	0.589171
1	0.71744	13	0.00321	32	74	19	0.580876
1	0.633854	13	0.00581	66	40	17	0.604493
1	0.792892	3	0.00363	90	65	15	0.628456
1	0.726629	19	0.00027	86	2	3	0.596313
1	0.484633	12	0.00712	32	29	20	0.566244
1	0.979221	7	0.00352	39	41	4	0.581221
1	0.669014	17	0.00102	39	18	2	0.607028
1	0.978837	6	0.00839	72	4	14	0.589516
1	0.146372	8	0.0021	41	82	17	0.583065
1	0.0964989	8	0.00305	51	71	10	0.589862
1	0.996268	12	0.0097	97	46	7	0.57235
1	0.231003	2	0.00757	43	16	19	0.56129
1	0.178458	18	0.00591	40	47	7	0.596313
1	0.801047	3	0.00386	33	25	8	0.590553
1	0.145	13	0.00151	47	70	3	0.593779
1	0.80571	21	0.00697	25	28	18	0.577765
1	0.442181	17	0.00748	2	46	14	0.582373
1	0.281767	15	0.00804	20	14	15	0.584101
1	0.512548	18	0.00509	80	52	2	0.607373
1	0.019755	5	0.00429	62	82	16	0.594124
1	0.368601	15	0.00721	64	74	1	0.581221
1	0.118161	11	0.0002	77	81	4	0.602304
1	0.795809	10	0.00033	97	79	2	0.624885
1	0.362946	19	0.0031	78	86	9	0.600576
1	0.303676	3	0.00434	27	60	4	0.595507
1	0.209518	10	0.00193	50	2	15	0.573387
1	0.209554	15	0.00665	45	75	13	0.593088
1	0.290143	18	0.00615	78	35	7	0.604493
1	0.832304	11	0.00486	37	40	7	0.607719
1	0.456135	12	0.00758	38	50	3	0.582373
1	0.296679	12	0.007	52	85	19	0.590553
1	0.867747	13	0.00029	19	72	7	0.57765
1	0.59236	18	0.00709	19	19	3	0.594124
1	0.237068	11	0.00417	38	34	3	0.601613
1	0.214404	3	0.00097	87	91	18	0.587327
1	0.678222	12	0.00118	36	33	17	0.603802
1	0.49565	12	0.0005	51	27	8	0.621313
1	0.758783	10	0.00836	99	41	2	0.590207
2	0.168694	14	0.00575	24	88	16	0.587327
2	0.655064	14	0.00479	18	86	16	0.594816
2	0.800552	11	0.00535	85	96	8	0.577995
2	0.953541	9	0.00948	3	29	15	0.593433
2	0.943224	16	0.00719	76	75	2	0.580184
2	0.932032	12	0.00953	45	32	5	0.580184
2	0.521755	3	0.00193	66	38	11	0.62523
2	0.624201	17	0.00352	82	62	8	0.61947
2	0.349279	12	0.00562	79	4	18	0.576613
2	0.770127	16	0.00615	29	68	11	0.579147
2	0.0158893	11	0.0017	50	100	15	0.578456
2	0.835345	18	0.00437	45	65	16	0.580184
2	0.126273	11	0.0027	73	49	5	0.567742
2	0.845873	2	0.00441	31	53	15	0.568433
2	0.590593	11	0.0084	62	16	6	0.592742
2	0.0153024	8	0.00419	70	90	3	0.59159
2	0.262972	6	0.00625	9	98	8	0.620968
2	0.991055	20	0.0076	80	91	2	0.585599
2	0.510354	6	0.00112	30	16	20	0.632719
2	0.841178	7	0.00893	19	57	19	0.595622
2	0.565289	5	0.00411	10	67	7	0.639516
2	0.282021	13	0.00967	3	32	15	0.586982
2	0.300748	15	0.00075	87	54	18	0.590553
2	0.329507	3	0.0086	44	10	10	0.615207
2	0.56845	9	0.00668	39	5	8	0.626613
2	0.920675	14	0.00407	52	87	11	0.57235
2	0.248428	17	0.00361	79	77	5	0.597005
2	0.888925	6	0.00404	41	86	14	0.595161
2	0.375846	3	0.00355	22	5	3	0.627765
2	0.633952	17	0.00199	5	73	12	0.59447
2	0.362931	19	0.00609	91	80	6	0.630876
2	0.182622	4	0.0046	59	29	1	0.582373
2	0.910067	10	0.00274	35	34	5	0.585945
2	0.100509	18	0.00573	69	59	15	0.57235
2	0.217714	12	0.00774	42	55	6	0.563364
2	0.777767	5	0.00891	29	74	5	0.596659
2	0.645044	6	0.00638	21	52	10	0.618779
2	0.387375	14	0.00147	94	90	2	0.640207
2	0.637952	7	0.00533	97	7	9	0.603456
2	0.651477	9	0.00951	33	13	7	0.60023
2	0.0696496	5	0.00558	15	97	6	0.572696
2	0.123195	8	0.00525	14	64	3	0.56129
2	0.304311	15	0.00729	78	22	17	0.607373
2	0.84319	15	0.00713	16	82	2	0.587327
2	0.558837	20	0.00274	40	99	17	0.626959
2	0.191643	3	0.00239	88	49	9	0.578111
2	0.345884	18	0.00419	62	43	15	0.603111
2	0.8017	4	0.00827	52	4	18	0.593433
2	0.741231	13	0.00917	8	95	6	0.59447
2	0.325502	18	0.00946	9	21	19	0.582373
2	0.337567	9	0.00625	37	80	15	0.595507
2	0.741342	16	0.00841	83	69	3	0.603802
2	0.0867902	7	0.00181	64	98	5	0.569816
2	0.526196	5	0.00868	83	62	15	0.656682
2	0.681049	9	0.00939	93	73	12	0.600576
2	0.266549	3	0.00838	58	35	6	0.597696
2	0.992751	13	0.00786	71	9	19	0.594124
2	0.0641714	13	0.00107	4	38	20	0.589516
2	0.735406	19	0.00649	71	45	12	0.590207
2	0.201349	12	0.00946	10	39	14	0.587327
2	0.363391	11	0.00777	71	76	11	0.580876
2	0.12485	8	0.00717	59	35	1	0.584101
2	0.680768	13	0.00957	7	53	3	0.625576
2	0.431131	13	0.00754	54	19	9	0.610945
2	0.263224	1	0.0043	24	15	12	0.609562
2	0.594235	1	0.00904	68	69	15	0.634908
2	0.196338	5	0.00479	6	65	16	0.583756
2	0.817259	6	0.00334	59	53	11	0.589516
2	0.671178	6	0.00668	39	83	4	0.61129
2	0.823575	14	0.00012	28	70	13	0.582719
2	0.503803	8	0.00066	59	80	8	0.639516
2	0.733126	10	0.00712	7	62	13	0.601613
2	0.0587192	18	0.00458	37	18	7	0.589516
2	0.73384	12	0.00687	9	74	16	0.589171
2	0.754881	18	0.00454	80	30	18	0.59447
2	0.561071	7	0.00633	31	81	9	0.623041
2	0.193867	19	0.0092	94	23	6	0.563018
2	0.334662	2	0.00456	68	42	19	0.607719
2	0.639429	10	0.00948	47	91	15	0.61129
2	0.385641	5	0.00011	33	48	17	0.600922
2	0.943521	2	0.00079	17	79	9	0.587673
2	0.620506	10	0.00341	89	22	16	0.594816
2	0.154203	12	0.00197	76	69	7	0.569816
2	0.83703	3	0.00409	26	27	12	0.576959
2	0.789807	8	0.0051	28	4	3	0.596659
2	0.191822	2	3e-05	76	80	1	0.593433
2	0.383432	11	0.00274	7	68	6	0.613825
2	0.0822542	11	0.00857	93	76	2	0.600576
2	0.237823	3	0.00543	19	12	8	0.604839
2	0.175083	11	0.00662	29	47	6	0.591935
2	0.933264	14	0.00543	47	68	13	0.576267
2	0.00739017	11	0.00421	100	40	14	0.588825
2	0.811536	12	0.00154	76	64	8	0.58629
2	0.0886142	7	0.00568	47	17	17	0.600576
2	0.504576	9	0.00211	13	12	2	0.638825
2	0.766584	5	0.00061	85	78	19	0.606682
2	0.792181	7	0.00263	100	15	19	0.589516
2	0.105775	15	0.00856	67	94	16	0.571659
2	0.276173	8	0.00364	20	46	12	0.596659
2	0.227001	14	0.0044	85	59	10	0.579147
2	0.189016	14	0.00897	35	36	5	0.573387
2	0.358858	9	0.0036	54	16	2	0.626267
2	0.225069	6	0.00399	56	71	15	0.594931
2	0.84411	9	0.0056	100	89	12	0.586982
2	0.80318	10	0.00283	28	80	15	0.593779
2	0.0523488	19	0.00153	32	99	20	0.591244
2	0.398753	9	0.00823	9	39	14	0.593779
2	0.0893966	6	0.00209	51	76	7	0.583756
2	0.595519	7	0.00826	21	29	15	0.595968
2	0.498751	15	0.00756	65	70	2	0.649194
2	0.415198	3	0.00644	2	74	3	0.569124
2	0.662395	8	0.00702	44	38	19	0.586982
2	0.154047	4	0.00852	38	24	19	0.590899
2	0.866509	14	0.00149	31	47	17	0.592396
2	0.60284	13	0.00761	42	53	17	0.625922
2	0.092692	10	0.00067	84	79	7	0.590553
2	0.887557	12	0.00154	64	95	5	0.576959
2	0.523452	9	0.00307	24	42	3	0.598041
2	0.317181	14	0.00233	36	16	2	0.581682
2	0.786405	20	0.00301	85	49	13	0.584447
2	0.754936	4	0.00093	11	23	19	0.582373
2	0.987649	3	0.00854	55	37	7	0.575576
2	0.119692	18	0.0073	47	96	5	0.58871
2	0.131335	4	0.00454	36	72	1	0.585253
2	0.0168747	13	0.00043	37	22	8	0.590207
2	0.468447	5	0.00338	17	39	7	0.629493
2	0.116088	21	0.00543	68	78	15	0.583756
2	0.821132	3	0.00526	42	97	16	0.589862
2	0.635724	17	0.00986	22	84	4	0.600576
2	0.895965	12	0.00587	82	37	10	0.59735
2	0.520029	2	0.00978	100	4	15	0.611636
2	0.439141	6	0.00093	100	79	12	0.592742
2	0.61021	6	0.00602	65	19	8	0.602765
2	0.526698	9	0.00997	16	43	9	0.639516
2	0.369813	6	0.00939	21	34	3	0.614516
2	0.28291	6	0.00279	33	65	7	0.612673
2	0.0180807	2	0.00246	76	33	7	0.576613
2	0.145863	8	0.00964	35	16	2	0.573041
2	0.91462	10	0.00939	27	39	14	0.583065
2	0.44847	3	0.00709	71	15	17	0.585945
2	0.976296	3	0.00539	101	15	4	0.558065
2	0.157411	5	0.00796	9	65	16	0.589516
2	0.835108	21	0.00265	54	9	13	0.568088
2	0.533509	20	0.00875	69	44	8	0.630184
2	0.320515	12	0.00605	55	18	11	0.602304
2	0.925048	21	0.00988	93	87	19	0.564171
2	0.832513	17	0.00947	82	64	1	0.575922
2	0.374859	10	0.00741	17	72	7	0.611982
2	0.571751	5	0.00277	19	64	19	0.600922
2	0.114145	15	0.00187	48	8	17	0.599078
2	0.723326	2	0.00658	20	41	3	0.611982
2	0.223794	20	0.00665	86	75	7	0.583065
2	0.971538	15	0.00669	36	44	7	0.585599
2	0.783629	11	0.0086	54	82	15	0.596313
2	0.824049	15	0.00064	51	76	5	0.583065
2	0.869193	19	0.00772	24	93	1	0.573387
2	0.641618	18	0.00831	79	36	5	0.610945
2	0.064754	19	0.00796	59	98	18	0.56129
2	0.846582	17	0.01001	67	15	5	0.585945
2	0.265376	10	0.00037	16	75	7	0.589171
2	0.174692	16	0.0083	16	54	9	0.578111
2	0.515905	12	0.00683	73	43	20	0.64735
2	0.305528	17	0.00102	57	80	14	0.610253
2	0.625545	12	0.00701	70	37	13	0.615899
2	0.640072	21	0.00124	63	94	13	0.621659
2	0.722355	16	0.00943	60	48	6	0.59735
2	0.643383	2	0.00741	8	99	15	0.598733
2	0.473095	9	0.00655	63	34	8	0.626267
2	0.284294	8	0.00234	89	69	5	0.579839
2	0.10842	2	0.00979	2	74	19	0.579493
2	0.53258	20	0.00787	45	51	10	0.639862
2	0.837971	11	0.00982	48	5	7	0.585945
2	0.763751	8	0.0094	15	86	14	0.60023
2	0.580874	17	0.00985	78	83	9	0.601267
2	0.439831	10	0.00168	87	36	9	0.652419
2	0.638676	20	0.00198	64	37	3	0.626613
2	0.645496	15	0.00973	59	58	6	0.558756
2	0.917405	4	0.00977	96	39	12	0.588825
2	0.733057	21	0.00076	5	52	5	0.608065
2	0.652352	2	0.00174	85	52	5	0.657028
2	0.81689	12	0.00461	93	97	6	0.57235
2	0.958157	7	0.00156	18	93	2	0.576959
2	0.0882885	12	0.00296	36	6	5	0.590553
2	0.863275	9	0.00935	9	91	11	0.585945
2	0.276485	13	0.00348	4	89	2	0.583756
2	0.21668	7	0.00414	36	75	11	0.589862
2	0.0593036	9	0.00362	46	47	9	0.576613
2	0.373288	9	0.00714	13	64	13	0.607028
2	0.502779	1	0.00305	66	10	14	0.630184
2	0.891105	10	0.00347	21	64	5	0.586982
2	0.733171	4	0.00866	32	35	18	0.56947
2	0.437888	13	0.00641	33	27	7	0.621659
2	0.509875	9	0.00336	81	48	3	0.614516
2	0.0636664	3	0.0035	92	86	9	0.589862
2	0.121612	2	0.00982	32	46	4	0.576267
2	0.800999	3	0.00895	74	96	19	0.611982
2	0.949553	4	0.00283	93	10	10	0.574885
2	0.101518	19	0.00177	89	100	17	0.590553
2	0.162363	16	0.00901	79	17	7	0.580184
2	0.500042	11	0.0064	40	71	8	0.599078
2	0.684753	12	0.00542	75	82	1	0.59735
2	0.39423	10	0.00248	5	25	16	0.577304
2	0.664251	11	0.00498	59	18	7	0.607028
2	0.0594069	14	0.00621	33	21	2	0.58341
2	0.316977	11	0.00975	1	20	8	0.572005
2	0.405185	12	0.00595	93	87	14	0.611636
2	0.57655	11	0.00941	25	17	8	0.60023
2	0.597009	8	0.00414	11	36	18	0.590899
2	0.578446	20	0.00564	29	60	13	0.621313
2	0.874356	6	0.00832	13	16	9	0.569124
2	0.714043	13	0.00965	25	34	10	0.603111
2	0.105058	3	0.00104	5	12	9	0.595161
2	0.223029	6	0.00645	45	71	6	0.598387
2	0.23606	2	0.00751	51	58	15	0.584562
2	0.283567	12	0.00081	74	56	17	0.606336
2	0.4588	8	0.00341	100	78	5	0.65023
2	0.40882	18	0.00036	8	97	14	0.605184
2	0.821698	11	0.00471	80	47	16	0.58341
2	0.481005	6	0.00749	24	47	7	0.617396
2	0.8469	13	0.00712	86	64	6	0.58341
2	0.829867	20	0.00868	3	35	9	0.59447
2	0.639865	13	0.00852	52	70	3	0.619124
2	0.876211	5	0.00366	63	14	4	0.568433
2	0.968727	14	0.00868	36	52	18	0.587327
2	0.581873	14	0.00401	60	32	20	0.612673
2	0.502279	4	0.00928	28	37	17	0.601267
2	0.820804	17	0.00707	85	45	5	0.581567
2	0.653875	19	0.0082	28	97	9	0.599194
2	0.087336	5	0.00187	93	74	9	0.583756
2	0.380171	19	0.00755	38	20	7	0.581682
2	0.202627	16	0.0027	75	31	14	0.582373
2	0.803158	4	0.00646	21	65	18	0.588825
2	0.787841	10	0.00784	98	22	15	0.566244
2	0.762825	19	0.00336	74	90	3	0.589862
2	0.0556258	21	0.00349	67	49	17	0.585599
2	0.468484	2	0.00567	100	23	8	0.646659
2	0.73139	12	0.00788	63	83	2	0.587673
2	0.454464	12	0.00752	37	68	18	0.625576
2	0.981419	16	0.00417	46	47	16	0.586636
2	0.733731	12	0.00752	23	21	15	0.586636
2	0.740035	14	0.00628	23	53	17	0.579493
2	0.173752	14	0.00351	93	70	7	0.572005
2	0.285483	13	0.00404	5	97	5	0.592742
2	0.769818	20	0.00343	23	96	4	0.586636
2	0.0593871	19	0.00567	52	5	10	0.57235
2	0.523133	9	0.00201	4	66	11	0.58341
2	0.840803	18	0.00156	13	58	17	0.596659
2	0.392325	15	0.00583	22	50	6	0.625576
2	0.600965	2	0.00942	51	59	2	0.603802
2	0.854557	16	0.0001	11	72	13	0.592396
2	0.905684	9	0.00971	92	36	13	0.583065
2	0.176705	19	0.00504	17	80	17	0.599539
2	0.900338	14	0.00726	24	99	3	0.554839
2	0.86041	4	0.00601	42	47	8	0.597696
2	0.447186	4	0.00112	25	80	3	0.632719
2	0.66281	17	0.00315	12	17	12	0.596313
2	0.88833	17	0.00079	23	13	6	0.569585
2	0.217563	2	0.00252	31	83	10	0.596659
2	0.198974	13	0.00658	12	39	7	0.584908
2	0.339633	2	0.00203	39	24	17	0.609447
2	0.365016	8	0.00471	53	1	10	0.583065
2	0.0573465	10	0.00368	66	67	9	0.58053
2	0.767593	3	0.00659	41	79	13	0.59735
2	0.142027	9	0.00615	27	49	11	0.590553
2	0.316862	13	0.00881	33	27	17	0.581221
2	0.91891	10	0.00369	65	79	18	0.579493
2	0.901004	3	0.00497	60	88	7	0.588018
2	0.603466	1	0.00856	3	55	6	0.601267
2	0.91829	21	0.00155	73	38	2	0.579493
2	0.832945	15	0.00399	18	16	4	0.588018
2	0.561725	8	0.00773	18	63	7	0.632028
2	0.0605848	14	0.00139	65	93	5	0.572696
2	0.852631	15	0.00454	12	89	7	0.582028
2	0.000966018	5	0.00615	67	3	10	0.592742
2	0.348987	2	0.00429	41	20	19	0.583065
2	0.408088	3	0.00775	66	94	10	0.624194
2	0.259175	4	0.00349	4	46	15	0.578802
2	0.5934	10	0.00727	10	90	4	0.639171
2	0.668229	14	0.00263	88	99	3	0.625576
2	0.370634	5	0.00445	17	87	9	0.645968
2	0.929383	18	0.00157	33	89	5	0.582028
2	0.990513	16	0.00708	99	2	13	0.572696
2	0.558874	3	0.00877	52	34	9	0.61129
2	0.35142	12	0.00019	7	32	17	0.586982
2	0.900185	3	0.00687	73	57	6	0.578802
2	0.0874901	15	0.00881	20	78	4	0.579147
2	0.968276	6	0.00318	59	95	12	0.574885
2	0.998992	16	0.00987	98	10	8	0.595276
2	0.989516	18	0.0082	77	67	13	0.585945
2	0.526375	18	0.00481	27	38	6	0.608756
2	0.0292383	20	0.00487	17	71	1	0.570161
2	0.210206	2	0.00286	64	54	2	0.55023
2	0.477837	8	0.006	5	56	10	0.593433
2	0.379915	15	0.00163	56	12	19	0.613134
2	0.847886	17	0.00651	32	86	18	0.574194
2	0.183065	17	0.00066	4	32	5	0.59735
2	0.372264	8	0.00792	5	62	5	0.649885
2	0.454089	4	0.00166	86	65	9	0.623041
2	0.667815	9	0.00732	9	39	18	0.589516
2	0.312462	17	0.00348	73	98	6	0.609793
2	0.804738	10	0.00301	37	39	19	0.584562
2	0.391708	10	0.00181	16	79	9	0.631682
2	0.618422	14	0.00867	62	54	2	0.60841
2	0.513206	8	0.00858	91	37	3	0.623041
2	0.000249095	5	0.00415	44	27	6	0.585945
2	0.13869	8	0.00897	54	54	10	0.575576
2	0.501096	13	0.00765	76	40	3	0.616244
2	0.703289	7	0.00474	16	14	14	0.588825
2	0.15214	20	0.0095	3	48	3	0.574194
2	0.446818	12	0.00682	16	39	18	0.573387
2	0.2377	1	0.00447	2	58	17	0.587327
2	0.402135	20	0.00078	56	7	3	0.618779
2	0.517328	12	0.00691	49	58	7	0.64159
2	0.610114	7	0.00052	26	22	7	0.629493
2	0.220895	17	0.00025	91	78	15	0.582373
2	0.661198	8	0.0004	26	24	13	0.610599
2	0.856308	16	0.00417	17	10	20	0.589171
2	0.640743	15	0.00276	33	38	12	0.635945
2	0.629508	21	0.00914	58	91	17	0.615899
2	0.0309452	12	0.00389	56	91	6	0.561982
2	0.261881	20	0.00666	99	99	12	0.579839
2	0.0984702	21	0.0085	100	8	5	0.587327
2	0.445499	1	0.0083	20	45	6	0.63629
2	0.802851	11	0.0047	64	69	4	0.583065
2	0.866879	6	0.00856	45	45	16	0.593433
2	0.0363687	19	0.00256	53	25	19	0.579839
2	0.583387	10	0.00557	98	79	15	0.628802
2	0.569399	5	0.00639	86	74	3	0.618088
2	0.503543	14	0.00184	12	9	6	0.590899
2	0.0233066	13	1e-05	79	51	8	0.572696
2	0.848194	14	0.00388	35	46	16	0.580184
2	0.637582	4	0.00403	69	8	11	0.618433
2	0.115662	12	0.00706	80	63	3	0.580184
2	0.705242	18	0.00409	87	73	7	0.582719
2	0.0505291	7	0.00056	1	64	14	0.598387
2	0.100498	5	0.0018	94	94	17	0.573848
2	0.218782	19	0.00826	69	77	9	0.579493
2	0.289352	18	0.00677	58	79	19	0.600922
2	0.432926	5	0.007	71	75	7	0.653111
2	0.4388	18	0.00796	100	39	6	0.639171
2	0.556693	11	0.00454	48	8	20	0.579493
2	0.790725	9	0.00766	39	75	14	0.582028
2	0.135264	14	0.00623	85	89	11	0.585253
2	0.659673	12	0.00209	38	65	5	0.629839
2	0.13141	13	0.00381	91	58	16	0.569124
2	0.0661558	20	0.00182	61	46	19	0.577765
2	0.726505	11	0.00258	90	97	11	0.584101
2	0.201944	9	0.00574	23	87	3	0.554493
2	0.651954	3	0.00796	8	71	6	0.633756
2	0.0499254	4	0.00243	43	82	12	0.601613
2	0.729511	18	0.00784	9	58	18	0.594816
2	0.722262	4	0.0076	24	37	18	0.594124
2	0.744552	11	0.00766	32	34	14	0.614171
2	0.189806	19	0.00026	16	33	15	0.597005
3	0.0613644	17	0.00542	19	82	12	0.585253
3	0.699802	20	0.0005	50	81	13	0.629493
3	0.0612224	10	0.00246	31	94	12	0.600922
3	0.704117	13	0.00779	77	71	14	0.610253
3	0.247482	9	0.00177	95	37	20	0.632719
3	0.958675	12	0.00417	51	15	19	0.580184
3	0.877372	13	0.00847	29	74	18	0.603456
3	0.848878	2	0.00629	63	52	10	0.612327
3	0.426705	6	0.0006	33	4	3	0.681682
3	0.148027	6	0.00119	78	28	17	0.585599
3	0.347066	13	0.00266	52	4	4	0.610945
3	0.096494	20	0.00778	78	44	13	0.585253
3	0.118836	12	0.00637	83	34	9	0.593088
3	0.735456	9	0.00081	19	60	15	0.629147
3	0.952221	6	0.00821	49	94	3	0.579839
3	0.167414	12	0.00475	81	78	7	0.604147
3	0.524387	1	0.00426	73	53	18	0.609908
3	0.126254	5	0.00411	80	34	5	0.633065
3	0.881591	6	0.00836	46	23	2	0.614171
3	0.193938	16	0.00948	14	80	16	0.608065
3	0.858931	3	0.00662	40	29	6	0.59447
3	0.342394	12	0.00993	51	31	12	0.635945
3	0.23211	10	0.00611	49	88	14	0.615899
3	0.337318	13	0.00685	94	10	12	0.618088
3	0.795819	13	0.00772	30	36	4	0.60841
3	0.145295	9	0.0057	20	71	10	0.610945
3	0.0281618	17	0.00839	89	8	1	0.597696
3	0.993758	17	0.0041	14	55	2	0.562673
3	0.569662	8	0.00887	88	13	19	0.627419
3	0.567405	21	0.00544	47	89	5	0.674885
3	0.953362	9	0.00977	78	36	2	0.58629
3	0.504623	11	0.00895	44	83	12	0.596313
3	0.661537	11	0.00072	70	44	13	0.642742
3	0.367523	12	0.00109	62	94	19	0.626267
3	0.233366	14	0.00032	83	58	1	0.713825
3	0.103221	1	0.00772	70	84	10	0.566935
3	0.287668	10	0.00244	93	17	3	0.607028
3	0.656829	2	0.00706	10	97	15	0.604493
3	0.694934	5	0.00294	22	66	7	0.653111
3	0.0573233	17	0.00158	88	31	2	0.61947
3	0.654493	13	0.006	99	24	3	0.668088
3	0.711589	3	0.00693	48	43	9	0.624539
3	0.534905	14	0.00764	17	57	20	0.57523
3	0.920955	13	0.00542	70	30	11	0.593433
3	0.560657	4	0.00532	73	1	16	0.599194
3	0.534609	7	0.00677	23	34	5	0.628456
3	0.841216	15	0.00371	68	12	19	0.604839
3	0.381735	10	0.00821	68	34	5	0.651613
3	0.714989	16	0.00129	37	2	14	0.597005
3	0.288351	8	0.00639	65	56	4	0.645968
3	0.581832	19	0.00879	94	98	16	0.630991
3	0.518117	16	0.0088	73	85	2	0.704839
3	0.728153	13	0.00686	34	33	20	0.618779
3	0.592014	19	0.00577	43	21	19	0.621659
3	0.788657	7	0.00091	89	35	3	0.629147
3	0.322339	10	0.00532	32	95	14	0.635599
3	0.80186	20	0.00408	29	59	3	0.631336
3	0.927836	9	0.0067	65	64	9	0.597696
3	0.724632	13	0.00933	9	30	19	0.590207
3	0.301734	3	0.00997	6	100	10	0.628802
3	0.286725	17	0.00174	33	33	2	0.66129
3	0.252812	3	0.0092	62	65	13	0.626613
3	0.00377907	8	0.00257	23	89	14	0.585253
3	0.27929	10	0.00106	46	4	9	0.603111
3	0.148031	2	0.00643	58	25	20	0.611636
3	0.370925	10	0.00538	72	16	7	0.63629
3	0.696477	6	0.00777	63	79	8	0.618433
3	0.879101	3	0.00015	89	73	12	0.59735
3	0.715087	20	0.00715	19	47	8	0.622005
3	0.136401	7	0.00779	62	30	11	0.58053
3	0.619265	17	0.00629	64	5	13	0.619816
3	0.392629	9	0.00112	8	10	8	0.606682
3	0.824857	19	0.00385	31	44	13	0.619816
3	0.570583	4	0.00536	54	76	12	0.654147
3	0.958706	12	0.00234	42	94	7	0.589516
3	0.942716	1	0.00202	71	8	14	0.571659
3	0.1699	17	0.00578	98	96	10	0.587673
3	0.40928	4	0.0072	16	66	1	0.680991
3	0.928375	6	0.00488	87	39	9	0.580876
3	0.726957	7	0.00324	89	33	3	0.646659
3	0.172189	13	0.0079	88	83	6	0.615207
3	0.95019	19	0.0035	81	41	15	0.586636
3	0.694341	1	0.0014	51	97	13	0.636636
3	0.781559	6	0.00905	92	10	2	0.624885
3	0.07265	1	0.00265	100	61	10	0.557719
3	0.529981	6	0.0048	14	30	2	0.622005
3	0.615419	19	0.00461	45	58	18	0.626959
3	0.800663	18	0.00381	86	98	4	0.619124
3	0.151418	7	0.00524	82	35	19	0.607028
3	0.772846	13	0.0045	31	57	12	0.627765
3	0.843492	4	0.0096	9	40	3	0.594124
3	0.482821	15	0.00893	61	53	10	0.692742
3	0.548344	15	0.00525	8	60	16	0.590553
3	0.737402	18	0.00867	42	74	15	0.62523
3	0.942102	18	0.00688	72	71	19	0.600576
3	0.554095	6	0.00291	11	95	12	0.593433
3	0.800811	19	0.00626	87	24	16	0.615553
3	0.158929	19	0.00414	55	13	10	0.596659
3	0.293705	17	5e-05	92	55	19	0.636636
3	0.813691	19	0.00402	31	8	3	0.614516
3	0.692426	20	0.00755	95	38	6	0.619124
3	0.164367	14	0.00248	38	50	11	0.621313
3	0.433279	12	0.00356	8	23	11	0.612327
3	0.141491	16	0.0065	57	14	18	0.610599
3	0.0298994	11	0.00107	77	85	9	0.592281
3	0.696042	17	0.00299	28	13	10	0.627419
3	0.187734	4	0.00877	12	34	2	0.626613
3	0.693041	14	0.00428	82	22	1	0.682373
3	0.613995	2	0.00292	6	4	16	0.593088
3	0.816773	15	0.00199	5	80	3	0.625922
3	0.887474	2	0.00615	71	25	18	0.611636
3	0.659967	4	0.00452	81	44	14	0.64159
3	0.0807733	3	0.00399	12	28	20	0.579493
3	0.404224	12	0.00806	66	79	7	0.683065
3	0.170812	1	0.0043	92	7	6	0.604147
3	0.498245	17	0.00528	20	89	18	0.63629
3	0.714659	16	0.00705	41	5	9	0.617742
3	0.390405	15	0.00695	79	44	7	0.649885
3	0.191449	10	0.00306	31	82	8	0.607719
3	0.696435	12	0.00014	71	64	17	0.622696
3	0.397026	9	0.00681	85	29	9	0.66129
3	0.769679	6	0.00239	70	15	6	0.621659
3	0.875542	17	0.00143	65	98	17	0.601613
3	0.745619	10	0.0062	37	76	3	0.619124
3	0.907918	2	0.0029	7	60	6	0.582373
3	0.362817	17	0.00557	73	67	4	0.689516
3	0.650433	12	0.00086	11	19	3	0.65023
3	0.943292	3	0.00765	91	76	10	0.57523
3	0.711583	13	0.00706	100	78	11	0.623848
3	0.818581	13	0.0065	15	25	3	0.613479
3	0.0400717	1	0.00847	84	61	3	0.579839
3	0.635707	20	0.00457	46	13	11	0.628456
3	0.863319	17	0.00499	36	68	16	0.622005
3	0.251006	20	0.00488	71	73	6	0.61659
3	0.622573	21	0.00131	35	3	8	0.626267
3	0.515129	5	0.0099	76	81	7	0.642051
3	0.980003	8	0.00065	85	47	14	0.599539
3	0.171527	7	0.00857	100	34	11	0.604839
3	0.892636	11	0.00486	22	3	12	0.590207
3	0.991043	21	0.00604	57	99	11	0.578802
3	0.966262	8	0.00419	75	68	7	0.57523
3	0.295771	8	0.0082	41	85	2	0.648502
3	0.707312	5	0.00496	84	69	3	0.663825
3	0.412173	8	0.00989	6	2	10	0.599078
3	0.292834	16	0.00782	86	92	10	0.636982
3	0.133366	3	0.00632	65	74	2	0.601959
3	0.910324	13	0.00821	81	39	12	0.598848
3	0.573662	21	0.0076	20	34	12	0.62235
3	0.816273	3	0.00203	50	18	10	0.608065
3	0.326131	16	0.0052	46	61	14	0.63629
3	0.0588029	20	0.00806	22	80	16	0.589516
3	0.626526	4	0.00515	10	73	12	0.595161
3	0.295261	10	0.00769	23	97	2	0.660253
3	0.980121	19	0.00167	14	18	16	0.586982
3	0.144065	20	0.00277	6	16	8	0.614516
3	0.302603	19	0.00719	31	87	18	0.620968
3	0.84034	17	0.00651	76	53	9	0.5803
3	0.124403	14	0.00396	37	19	5	0.593088
3	0.797381	1	0.00155	43	46	15	0.606682
3	0.578519	5	0.00063	74	19	7	0.689516
3	0.726391	6	0.00666	80	69	15	0.600922
3	0.411386	4	0.0094	58	16	13	0.650576
3	0.961626	18	0.00428	26	73	13	0.58053
3	0.972679	19	0.00532	60	13	8	0.593088
3	0.897373	9	0.00175	63	16	11	0.59735
3	0.262828	9	0.00664	94	15	17	0.614516
3	0.174169	2	0.00109	21	20	9	0.636982
3	0.161936	1	0.00399	73	80	5	0.63341
3	0.636308	10	0.00968	66	70	14	0.653802
3	0.651644	17	0.00666	67	11	16	0.620968
3	0.340808	10	0.00267	26	54	14	0.589862
3	0.176212	15	0.00893	24	23	2	0.618779
3	0.0957426	9	0.00153	39	54	3	0.614171
3	0.859623	14	0.00692	56	38	9	0.590899
3	0.0011091	19	0.00229	41	1	12	0.615207
3	0.347577	13	0.0062	62	6	15	0.603111
3	0.579419	15	0.00241	26	80	11	0.654147
3	0.844762	7	0.00883	53	89	15	0.607373
3	0.289991	14	0.00726	54	23	14	0.614862
3	0.709692	10	0.00542	100	72	19	0.610945
3	0.663128	17	0.00832	33	89	11	0.62523
3	0.233287	3	0.00416	35	16	17	0.626613
3	0.0555423	13	0.00524	8	79	14	0.588479
3	0.399993	13	0.00343	34	66	12	0.654493
3	0.485776	6	0.00263	5	6	2	0.588134
3	0.972356	11	0.00152	90	24	19	0.596313
3	0.473123	3	0.00481	31	76	17	0.643088
3	0.771862	19	0.00331	7	27	5	0.626613
3	0.742346	13	0.00184	34	95	16	0.622005
3	0.226589	10	0.00928	97	74	10	0.601267
3	0.649912	5	0.00957	49	22	5	0.626267
3	0.398342	5	0.00908	24	39	11	0.643779
3	0.725544	11	0.00306	94	54	11	0.620276
3	0.666151	16	0.00905	87	3	11	0.61129
3	0.166717	12	0.00999	37	86	19	0.592742
3	0.619274	8	0.00496	53	77	5	0.692742
3	0.364515	21	0.00182	19	77	17	0.624539
3	0.788668	3	0.00963	65	58	17	0.615207
3	0.0724342	18	0.00132	37	94	13	0.587327
3	0.2304	19	0.00791	30	15	14	0.622005
3	0.341131	13	0.00299	36	35	2	0.646659
3	0.260613	16	0.00154	4	89	19	0.583065
3	0.667413	7	0.00088	99	34	3	0.661636
3	0.692087	6	0.00085	36	69	19	0.617396
3	0.987179	4	0.00281	96	54	7	0.576267
3	0.381204	21	0.00845	77	57	17	0.626613
3	0.988452	20	0.00031	1	96	19	0.598041
3	0.413244	16	0.00689	23	41	2	0.692051
3	0.211257	16	0.0097	36	23	10	0.608756
3	0.532597	18	0.00864	36	39	4	0.649885
3	0.970173	3	0.00186	79	43	1	0.572696
3	0.143437	21	0.00245	51	89	9	0.603456
3	0.61266	5	0.00985	75	6	12	0.618779
3	0.818428	16	0.00859	38	55	6	0.57235
3	0.226348	9	0.00014	87	61	11	0.603802
3	0.407797	5	0.00133	9	9	17	0.588479
3	0.36253	2	0.00205	36	37	19	0.629147
3	0.918335	7	0.00558	1	82	15	0.591244
3	0.124466	12	0.006	1	62	2	0.600576
3	0.349687	12	0.00589	57	72	17	0.622005
3	0.172332	5	0.00891	77	73	18	0.618433
3	0.0820198	10	0.00992	66	43	7	0.570276
3	0.388618	15	0.00123	35	80	8	0.668088
3	0.25484	2	0.00615	93	84	8	0.624885
3	0.478315	20	0.00117	87	31	8	0.718088
3	0.393903	4	0.00444	87	75	6	0.690553
3	0.401661	1	0.00077	79	55	4	0.721313
3	0.023164	20	0.00614	12	26	12	0.593088
3	0.63505	14	0.00395	32	69	7	0.668088
3	0.438831	19	0.00932	35	43	19	0.628802
3	0.0448554	7	0.0023	17	64	11	0.59159
3	0.741644	3	0.00438	45	13	3	0.620968
3	0.940915	6	0.00434	64	69	17	0.588364
3	0.778777	5	0.0022	71	34	10	0.626728
3	0.65756	7	0.00378	25	76	10	0.636982
3	0.493711	8	0.00964	18	48	6	0.643779
3	0.888356	14	0.00141	94	25	15	0.601267
3	0.482006	20	0.00744	44	42	5	0.682028
3	0.0852045	10	0.00079	11	29	1	0.60265
3	0.686828	20	0.00745	32	7	13	0.636636
3	0.601713	17	0.0073	7	94	13	0.612673
3	0.0971197	21	0.0065	18	2	12	0.597005
3	0.965467	12	0.00414	56	94	2	0.58629
3	0.428781	8	0.00623	4	46	4	0.595968
3	0.869766	2	0.00907	45	68	4	0.592742
3	0.438313	8	0.00257	61	79	17	0.627765
3	0.796604	10	0.00485	45	51	5	0.633065
3	0.708288	8	0.00476	68	19	12	0.60553
3	0.902877	4	0.00184	20	67	9	0.605184
3	0.959135	12	0.00944	41	31	11	0.608065
3	0.407869	6	0.0044	14	54	15	0.59735
3	0.308331	7	0.00737	54	20	4	0.628111
3	0.13247	1	0.00537	64	13	9	0.59735
3	0.294681	12	0.00754	57	70	13	0.603456
3	0.74655	19	0.00297	6	69	11	0.597696
3	0.307845	13	0.00212	62	65	11	0.629147
3	0.339942	2	0.00696	28	88	7	0.682719
3	0.57721	20	0.00178	4	71	10	0.58629
3	0.631436	11	0.00095	94	75	4	0.709217
3	0.428883	9	0.00084	28	37	5	0.691014
3	0.786163	18	0.00733	56	45	4	0.623157
3	0.250438	1	0.00585	85	22	12	0.606682
3	0.210999	6	0.00851	2	93	7	0.590553
3	0.683478	4	0.00776	37	14	2	0.625576
3	0.193238	15	0.00884	37	39	11	0.614171
3	0.877348	14	0.00717	5	65	8	0.608065
3	0.875207	16	0.00497	99	46	2	0.617742
3	0.892577	12	0.00468	37	70	8	0.598041
3	0.819581	9	0.00616	49	42	6	0.606682
3	0.324099	6	0.00152	44	20	13	0.615207
3	0.0757867	14	0.00941	65	22	17	0.60023
3	0.296116	2	0.00914	53	88	4	0.622696
3	0.658918	6	0.00821	27	81	9	0.66129
3	0.951328	21	0.00549	44	52	3	0.591244
3	0.652034	16	0.00985	67	23	12	0.647005
3	0.955071	20	0.0092	43	29	6	0.57235
3	0.0798983	15	0.00765	80	88	15	0.610945
3	0.28142	7	0.00651	72	76	4	0.637327
3	0.986333	5	0.0019	83	34	5	0.557373
3	0.843389	19	0.0092	86	90	9	0.597696
3	0.0569483	13	0.00933	92	46	14	0.580184
3	0.476215	14	0.00503	49	74	1	0.710253
3	0.591223	19	0.00041	53	19	19	0.628111
3	0.671866	13	0.00548	80	79	11	0.646313
3	0.757468	4	0.00059	4	4	8	0.590899
3	0.972108	8	0.0022	38	89	2	0.579493
3	0.803208	8	0.00809	36	78	6	0.585599
3	0.659173	3	0.00029	43	88	20	0.625576
3	0.74869	14	0.00958	3	27	1	0.634101
3	0.306115	3	9e-05	9	87	12	0.616244
3	0.623033	19	0.00848	30	88	1	0.693088
3	0.993982	15	0.00551	80	10	15	0.608756
3	0.0710453	12	0.00279	49	92	5	0.608065
3	0.40384	19	0.00036	2	80	3	0.640553
3	0.276344	4	0.00675	101	55	5	0.610599
3	0.199324	11	0.00828	32	35	13	0.620622
3	0.470101	8	0.00526	76	86	13	0.692051
3	0.268065	4	0.00194	10	38	4	0.59447
3	0.467684	8	0.00786	88	42	7	0.699539
3	0.0848838	10	0.00796	34	45	9	0.59735
3	0.791771	11	0.00867	8	4	8	0.587327
3	0.968454	8	0.00469	64	16	4	0.574885
3	0.215946	17	0.00993	38	79	18	0.621313
3	0.96223	3	0.00914	100	36	13	0.561636
3	0.294695	12	0.00239	97	12	13	0.616244
3	0.6386	2	0.00532	25	47	18	0.621659
3	0.596125	21	0.0027	17	7	4	0.610599
3	0.0487802	11	0.00012	4	30	4	0.582028
3	0.230498	9	0.00322	43	10	12	0.607719
3	0.807721	13	0.00888	58	60	9	0.579493
3	0.479392	18	0.00772	86	25	9	0.714516
3	0.592142	16	0.00627	40	91	7	0.636982
3	0.13837	4	0.00136	81	53	13	0.610599
3	0.831481	4	0.00873	30	13	4	0.614862
3	0.452821	20	0.00833	55	42	5	0.690553
3	0.764288	10	0.00351	22	91	7	0.622005
3	0.456634	17	0.00838	24	37	17	0.610253
3	0.458439	16	0.00152	82	37	6	0.685253
3	0.892441	9	0.00456	71	84	16	0.594124
3	0.5303	16	0.00872	95	52	13	0.68629
3	0.861644	18	0.00696	97	82	10	0.611636
3	0.338265	20	0.00808	26	61	7	0.630645
3	0.506522	5	0.00912	40	14	7	0.605645
3	0.279741	5	0.00426	52	74	12	0.614862
3	0.0677371	21	0.00495	42	76	19	0.610599
3	0.776237	10	0.0029	79	61	7	0.621659
3	0.704308	8	0.00226	48	71	8	0.636982
3	0.54753	7	0.00053	79	66	8	0.702419
3	0.205916	16	0.00323	18	77	17	0.623848
3	0.112835	17	0.00541	99	14	9	0.586636
3	0.678836	2	0.00117	8	72	5	0.630184
3	0.870452	11	0.0006	51	70	15	0.606682
3	0.0914142	9	0.00654	6	42	6	0.596659
3	0.32753	7	0.00184	19	44	15	0.610945
3	0.16115	9	0.00228	16	98	14	0.60841
3	0.357193	4	0.00468	63	40	11	0.649885
3	0.407373	18	0.00574	78	22	7	0.629839
3	0.931644	3	0.00249	82	12	5	0.607719
3	0.687145	8	0.00471	7	46	17	0.589516
3	0.976822	17	0.00973	34	88	11	0.606682
3	0.0449703	2	0.00816	6	80	6	0.601613
3	0.451891	3	0.00361	83	16	18	0.597005
3	0.977136	16	0.0003	97	5	4	0.573502
3	0.216889	21	0.00225	72	33	3	0.62235
3	0.0141895	13	0.00333	65	83	18	0.589171
3	0.0720194	14	0.00715	51	19	2	0.58629
3	0.761336	18	0.00314	29	15	11	0.610945
3	0.374286	17	0.0051	73	23	2	0.652765
3	0.836481	3	0.00648	46	98	14	0.611636
3	0.729277	13	0.00156	85	24	2	0.642742
3	0.989423	21	0.00793	10	58	5	0.593779
3	0.00927494	14	0.00108	88	41	11	0.593433
3	0.340201	2	0.00268	55	32	8	0.650922
3	0.75616	12	0.00829	90	77	17	0.597696
3	0.407848	21	0.0006	99	53	4	0.720276
3	0.221539	15	0.00025	32	31	7	0.614862
3	0.382413	4	0.0023	91	59	1	0.714171
3	0.780472	5	0.00723	54	18	8	0.591244
3	0.702812	4	0.0014	80	88	19	0.635599
3	0.792682	2	2e-05	60	9	14	0.621659
3	0.574177	17	0.00391	29	86	18	0.632028
3	0.233926	9	0.00838	12	16	10	0.622005
3	0.865717	3	0.00401	28	11	6	0.607028
3	0.436665	15	0.00065	67	15	12	0.660945
3	0.0960967	2	0.00563	51	65	3	0.597005
3	0.985175	9	0.00996	1	88	20	0.59735
3	0.447947	20	0.00391	32	32	17	0.630184
3	0.297305	17	0.00638	30	83	10	0.612327
3	0.837884	4	0.00486	44	73	16	0.618433
3	0.893189	18	0.001	93	17	4	0.627765
3	0.756587	16	0.00294	11	40	18	0.590899
3	0.660015	2	0.00419	64	63	5	0.674539
3	0.808623	12	0.00717	65	25	5	0.612327
3	0.136918	6	0.00436	93	27	5	0.623157
3	0.542506	14	0.0068	4	97	11	0.587673
3	0.165109	15	7e-05	18	11	11	0.608065
3	0.395195	1	0.00411	21	52	10	0.663479
3	0.183121	2	0.00766	75	100	8	0.60553
3	0.941336	10	0.00984	83	51	13	0.594124
3	0.651171	8	0.00378	63	86	7	0.665207
3	0.667431	8	0.00837	71	77	17	0.638479
3	0.609725	20	0.00685	16	72	2	0.660945
3	0.688607	8	0.00699	34	50	19	0.625576
3	0.233142	14	0.0061	97	14	16	0.604493
3	0.0757329	4	0.00341	29	68	11	0.601613
3	0.704699	17	0.00835	53	4	15	0.616705
3	0.282296	4	0.00937	18	78	14	0.627765
3	0.638369	17	0.00022	39	98	1	0.696659
3	0.518332	16	0.00568	74	59	7	0.677419
3	0.709143	17	0.00361	2	54	14	0.575922
3	0.909227	10	0.00177	97	61	10	0.589171
3	0.0614903	20	0.00871	61	63	1	0.628802
3	0.0384965	1	0.00662	48	10	9	0.590553
3	0.640541	21	0.00206	44	46	13	0.625576
3	0.171756	19	0.00894	44	73	1	0.618088
3	0.858821	16	0.0034	68	40	4	0.630184
3	0.885075	16	0.00602	36	8	8	0.599885
3	0.176332	6	0.00171	22	59	18	0.618779
3	0.15294	16	0.00399	20	74	9	0.619816
3	0.0136383	12	0.00593	99	81	4	0.576613
3	0.456034	16	0.00752	76	6	16	0.60841
3	0.452955	3	0.00752	83	89	12	0.693088
3	0.590789	10	0.00937	83	12	16	0.606567
3	0.544278	19	0.00022	37	97	4	0.675576
3	0.755047	15	0.00956	37	89	16	0.618088
4	0.819168	8	0.00911	45	47	13	0.582028
4	0.5632	2	0.00711	43	58	16	0.590207
4	0.993817	13	0.00836	65	21	13	0.590553
4	0.867992	2	0.00674	89	96	19	0.565899
4	0.620082	16	0.00999	17	58	8	0.590899
4	0.101824	5	0.00589	70	32	10	0.604493
4	0.126149	2	7e-05	34	78	20	0.583065
4	0.857836	16	0.00019	67	59	14	0.58341
4	0.0921008	21	0.00296	31	12	19	0.589516
4	0.167819	6	0.00584	23	58	2	0.582373
4	0.976212	8	0.00687	62	25	8	0.590207
4	0.939971	7	0.00515	8	23	7	0.581336
4	0.252435	16	0.00508	86	54	12	0.58629
4	0.33785	17	0.0056	37	75	1	0.590899
4	0.0997546	10	0.0099	46	34	11	0.583065
4	0.269899	17	0.00647	98	72	3	0.592742
4	0.255876	1	0.00819	66	14	8	0.56371
4	0.248936	18	0.00192	19	91	7	0.565207
4	0.0346967	14	0.00426	17	27	8	0.568779
4	0.504076	15	0.00431	21	52	2	0.603802
4	0.248415	10	0.00461	10	74	9	0.584101
4	0.414121	12	0.0042	83	40	1	0.559101
4	0.468426	5	0.00157	5	48	3	0.57235
4	0.151588	14	0.0051	6	35	8	0.591244
4	0.279227	20	0.00837	22	55	12	0.58629
4	0.0104969	20	0.00205	54	77	15	0.590207
4	0.679037	8	0.00233	36	10	12	0.588134
4	0.981328	6	0.00961	93	72	17	0.584562
4	0.167491	18	0.0002	25	81	12	0.57523
4	0.311902	15	0.00632	40	7	6	0.581682
4	0.649361	16	0.00651	58	33	20	0.584101
4	0.828049	2	0.0091	51	63	8	0.581336
4	0.12918	12	0.00064	10	38	18	0.589516
4	0.212703	6	0.00066	48	66	6	0.589862
4	0.532766	13	0.00448	11	24	17	0.593433
4	0.787514	6	0.00407	94	17	13	0.597005
4	0.0538607	15	0.0016	29	96	4	0.584101
4	0.348232	3	0.00724	55	89	18	0.574078
4	0.223566	1	0.00274	45	86	8	0.576613
4	0.409514	3	0.00662	17	4	11	0.565553
4	0.117379	18	0.00834	48	25	7	0.574078
4	0.691252	4	0.0014	68	77	16	0.58629
4	0.24082	3	0.00183	67	99	10	0.594124
4	0.630055	18	0.008	49	32	2	0.574078
4	0.758162	8	0.00889	41	3	8	0.570968
4	0.782057	8	0.00239	41	56	14	0.57235
4	0.687012	6	0.00294	42	45	5	0.584101
4	0.212715	11	0.0055	64	95	7	0.589516
4	0.614198	3	0.00593	60	21	20	0.586636
4	0.738059	3	0.00138	65	64	4	0.56947
4	0.439572	9	0.00125	10	10	3	0.568779
4	0.611092	3	0.00467	76	67	9	0.590553
4	0.0943612	14	0.00062	89	76	16	0.582373
4	0.470519	16	0.00397	59	89	11	0.570622
4	0.477273	21	0.0037	99	67	10	0.604839
4	0.445234	10	0.00101	17	39	13	0.588134
4	0.741798	15	0.00822	61	7	7	0.573041
4	0.319292	15	0.00502	1	11	18	0.575576
4	0.991882	4	0.00671	15	52	3	0.584101
4	0.541909	7	0.00329	77	84	8	0.568433
4	0.192078	19	0.00145	17	51	13	0.581682
4	0.205575	13	0.00778	92	7	17	0.58341
4	0.748506	18	0.0028	16	2	13	0.59159
4	0.440246	8	0.00573	91	61	3	0.580184
4	0.919307	15	0.0068	9	7	10	0.586982
4	0.248258	10	0.00704	99	38	15	0.587673
4	0.871695	8	0.0002	49	19	1	0.603802
4	0.749912	10	0.0027	72	10	9	0.589862
4	0.422355	19	0.00723	26	23	7	0.563018
4	0.54994	10	0.00225	5	92	18	0.59159
4	0.375358	20	0.00656	99	61	19	0.579147
4	0.592407	14	0.00818	53	64	4	0.582719
4	0.0341772	2	0.00847	48	45	3	0.593088
4	0.806148	13	0.0041	79	2	16	0.59159
4	0.164021	9	0.00395	25	16	4	0.593433
4	0.923514	7	0.0098	65	18	4	0.584447
4	0.776039	3	0.00118	84	57	17	0.579839
4	0.520272	14	0.00098	100	69	20	0.594124
4	0.515744	5	0.00068	4	7	20	0.606221
4	0.0896871	2	0.00972	78	27	7	0.585253
4	0.627592	13	0.00496	90	33	7	0.588364
4	0.649443	8	0.00095	81	40	3	0.561636
4	0.294429	6	0.00793	35	33	14	0.576959
4	0.880961	7	0.00762	11	60	9	0.582028
4	0.659065	4	0.00555	56	57	6	0.588825
4	0.274377	13	0.0025	44	96	6	0.596313
4	0.929909	17	0.00434	5	76	11	0.58629
4	0.891591	13	0.00197	20	53	8	0.572005
4	0.654546	13	0.00654	61	65	17	0.568779
4	0.134989	15	0.00406	13	57	10	0.572696
4	0.588044	17	0.00025	91	65	11	0.58629
4	0.962639	8	0.00981	41	50	12	0.583065
4	0.250297	2	0.0057	65	83	18	0.57523
4	0.961031	11	0.00028	98	30	3	0.583756
4	0.247472	5	0.00534	71	79	10	0.579839
4	0.579597	13	0.00199	96	68	19	0.585945
4	0.0438894	12	0.00844	34	97	19	0.576613
4	0.321362	7	0.00065	73	54	12	0.590207
4	0.616315	14	0.00946	62	73	5	0.587327
4	0.85825	16	0.008	6	66	16	0.590553
4	0.882428	19	0.0023	32	14	17	0.589171
4	0.894672	13	0.0039	10	16	7	0.589862
4	0.43378	19	0.00207	79	39	14	0.589862
4	0.844261	4	0.00679	59	58	19	0.58629
4	0.291473	18	0.00829	86	3	14	0.572696
4	0.129865	17	0.00092	83	76	14	0.579493
4	0.921112	18	0.0038	89	18	8	0.561982
4	0.946761	6	0.00656	1	53	2	0.594816
4	0.236259	8	0.00382	94	60	19	0.565207
4	0.62422	6	0.00944	43	35	20	0.586636
4	0.480027	17	0.00102	27	32	6	0.576267
4	0.960895	5	0.00348	61	64	15	0.568088
4	0.368061	1	0.00228	84	73	15	0.593433
4	0.663035	19	0.00902	71	24	18	0.586636
4	0.524272	15	0.0037	29	46	6	0.583065
4	0.608922	7	0.00383	61	85	18	0.573387
4	0.592601	4	0.00247	44	99	18	0.588825
4	0.721128	16	0.00454	30	99	12	0.594816
4	0.661171	7	0.0012	61	4	19	0.584101
4	0.102028	7	0.00839	10	11	19	0.589862
4	0.153762	3	0.00407	54	80	10	0.588364
4	0.916745	9	0.00559	91	90	7	0.589171
4	0.262976	14	0.00998	27	74	7	0.568779
4	0.856352	10	0.00438	42	93	7	0.571313
4	0.863036	11	0.00665	96	5	7	0.572005
4	0.551842	21	0.00203	99	7	7	0.573387
4	0.3202	5	0.00305	4	76	8	0.560599
4	0.0415682	18	0.00015	68	60	10	0.579147
4	0.622256	19	0.00116	2	62	8	0.573387
4	0.986043	9	0.00449	47	37	10	0.57235
4	0.231422	4	0.00821	39	39	20	0.593433
4	0.310786	11	0.00359	93	48	13	0.597235
4	0.750502	11	0.00934	77	8	19	0.595507
4	0.211747	10	0.00603	54	79	2	0.590899
4	0.2003	3	0.00326	44	17	2	0.58629
4	0.00551118	6	0.00174	30	16	14	0.584101
4	0.907191	12	0.00023	18	91	9	0.586982
4	0.768322	7	0.00036	47	22	18	0.580184
4	0.0519657	11	0.00949	61	54	4	0.578456
4	0.448295	19	0.00263	64	67	2	0.557719
4	0.524541	10	0.00113	73	93	11	0.575576
4	0.795885	7	0.00199	69	66	10	0.592627
4	0.609811	20	0.00696	60	54	18	0.578111
4	0.49684	6	0.00859	34	40	17	0.560945
4	0.153913	13	0.00101	61	100	11	0.586636
4	0.385098	16	0.00222	1	20	7	0.590899
4	0.255374	3	0.00561	22	17	2	0.572005
4	0.853097	9	0.00534	75	22	17	0.584101
4	0.410572	2	0.00725	68	100	4	0.578456
4	0.307842	6	0.00236	31	25	5	0.558065
4	0.624623	9	0.0017	8	49	4	0.589862
4	0.91129	7	0.00357	91	23	4	0.609101
4	0.52658	21	0.00204	92	63	13	0.593088
4	0.76386	14	0.00678	15	86	6	0.576959
4	0.0487156	12	0.00825	85	33	17	0.580184
4	0.408867	2	0.0067	76	58	3	0.56947
4	0.383924	18	0.00686	62	72	9	0.582719
4	0.222522	15	0.00774	37	25	11	0.579839
4	0.600677	8	0.0004	59	8	14	0.589516
4	0.409466	8	0.00676	58	75	19	0.586636
4	0.226799	11	0.00593	72	30	20	0.576613
4	0.0615394	21	0.00693	97	85	5	0.600576
4	0.871291	3	0.00857	87	60	5	0.579147
4	0.805153	6	0.00104	1	77	6	0.589171
4	0.0723969	13	0.00492	87	56	15	0.582373
4	0.580559	16	0.00846	89	54	7	0.582373
4	0.712421	10	0.00748	57	47	13	0.582373
4	0.337021	18	0.00764	15	29	7	0.565899
4	0.83785	13	0.00403	4	86	13	0.590207
4	0.0647725	20	0.00432	88	32	7	0.583756
4	0.761036	4	0.00463	78	43	18	0.579493
4	0.771507	21	0.00175	96	54	13	0.573387
4	0.0676687	16	0.00405	33	87	11	0.58341
4	0.236416	3	0.00607	56	82	16	0.580876
4	0.053104	5	0.0024	87	84	10	0.582028
4	0.85239	18	0.00682	83	18	8	0.590207
4	0.964801	9	0.00737	11	30	7	0.567742
4	0.468079	9	0.00979	13	25	2	0.547005
4	0.333775	2	0.00682	54	30	2	0.586982
4	0.223691	1	0.00924	42	62	9	0.581682
4	0.745325	14	0.00236	40	7	14	0.582719
4	0.854059	18	0.00468	7	25	8	0.590899
4	0.431637	13	0.00569	40	42	3	0.58341
4	0.570291	2	0.00393	39	25	8	0.581682
4	0.83152	17	0.00605	61	16	3	0.593433
4	0.402322	18	0.007	80	50	16	0.593088
4	0.148698	3	0.0042	98	59	1	0.608065
4	0.530796	21	0.0063	88	75	4	0.629839
4	0.680911	14	0.0059	16	54	5	0.590207
4	0.613255	8	0.00045	44	91	15	0.578802
4	0.314329	8	0.00342	28	92	11	0.594124
4	0.970362	9	0.00729	26	21	4	0.576267
4	0.250202	14	0.00414	98	13	18	0.586982
4	0.203286	13	0.00305	55	93	2	0.582373
4	0.263807	11	0.00067	21	53	5	0.590899
4	0.965639	18	0.00251	16	87	13	0.586982
4	0.452844	11	0.00494	21	87	13	0.593433
4	0.613522	10	0.00502	93	85	16	0.584447
4	0.597142	15	0.00133	94	65	7	0.567972
4	0.328237	9	0.00508	25	41	20	0.589862
4	0.368302	11	0.00672	31	81	13	0.586982
4	0.478837	5	0.00408	52	67	18	0.589516
4	0.675088	11	0.00633	41	70	19	0.583756
4	0.384624	15	0.00021	74	57	18	0.580184
4	0.217066	18	0.00109	14	89	16	0.547005
4	0.118594	7	0.00555	90	70	10	0.564516
4	0.141155	17	0.00414	17	63	11	0.589516
4	0.310818	20	0.00079	36	74	16	0.579839
4	0.228745	20	0.00307	4	65	15	0.589516
4	0.89247	9	0.00369	27	65	14	0.589516
4	0.17995	16	0.00869	91	70	16	0.582719
4	0.541584	10	0.00477	11	93	18	0.618088
4	0.256466	4	0.00681	55	56	6	0.59159
4	0.922712	12	0.00937	11	94	10	0.586982
4	0.0833592	10	0.00804	93	90	8	0.587442
4	0.556692	11	0.00586	4	51	3	0.590899
4	0.136987	13	0.00164	60	92	11	0.575922
4	0.725764	12	7e-05	6	7	2	0.58341
4	0.0312116	11	0.00012	3	64	8	0.590899
4	0.956749	15	0.00775	48	44	16	0.568088
4	0.832013	3	0.0004	84	47	13	0.575922
4	0.317925	5	0.00644	44	80	18	0.586636
4	0.060989	2	0.00137	65	35	13	0.579147
4	0.335926	20	0.00032	53	27	5	0.585253
4	0.818831	17	0.00944	10	43	1	0.58629
4	0.0878029	11	0.00349	5	44	7	0.590207
4	0.854866	12	0.0009	70	78	9	0.579839
4	0.736084	8	0.00552	59	59	3	0.597696
4	0.981986	9	0.00464	97	54	13	0.56129
4	0.201486	12	0.00849	77	91	20	0.600576
4	0.60086	20	0.0047	58	57	5	0.580876
4	0.679203	6	0.00087	50	19	8	0.594816
4	0.713939	13	0.00457	13	13	3	0.590207
4	0.239332	14	0.00172	87	96	9	0.582719
4	0.692629	11	0.00839	54	10	5	0.583756
4	0.188308	12	0.00609	82	92	18	0.578456
4	0.119623	6	0.00206	44	14	3	0.597005
4	0.658746	4	0.00123	50	63	12	0.593088
4	0.55711	13	0.00597	77	95	4	0.585253
4	0.398412	6	0.00035	18	14	18	0.579839
4	0.439235	3	0.00524	86	63	18	0.576959
4	0.847169	13	0.00397	35	99	17	0.585945
4	0.0912983	12	0.00322	84	8	16	0.585945
4	0.791126	21	0.00692	53	53	16	0.589055
4	0.455989	5	0.004	45	56	13	0.620968
4	0.804075	11	0.00422	40	51	6	0.581567
4	0.14016	7	0.00311	8	77	8	0.586982
4	0.0464572	5	0.00709	91	20	3	0.586636
4	0.05986	13	0.00759	28	82	18	0.587327
4	0.744512	13	0.00193	75	81	7	0.604147
4	0.525677	17	0.00052	53	8	17	0.583065
4	0.304025	19	0.00613	3	82	5	0.584101
4	0.40762	19	0.00912	2	7	12	0.589516
4	0.321239	2	0.00955	87	83	4	0.586982
4	0.203625	20	0.00205	80	24	11	0.579839
4	0.435506	9	0.00687	61	12	18	0.585945
4	0.928472	13	0.0078	8	62	6	0.585253
4	0.8346	8	0.00593	11	45	5	0.58629
4	0.00441995	1	0.00452	83	92	12	0.582028
4	0.0153183	19	0.00627	11	13	10	0.588825
4	0.316378	17	0.00702	13	15	3	0.54735
4	0.332334	4	0.00113	84	86	17	0.579839
4	0.26314	3	0.00791	91	4	16	0.583065
4	0.636823	17	0.00275	81	13	2	0.567051
4	0.147246	5	0.00159	73	74	7	0.587673
4	0.726676	9	0.00627	96	22	9	0.584447
4	0.550849	2	0.00132	54	98	18	0.57235
4	0.74445	20	0.00889	57	23	15	0.578456
4	0.922554	12	0.00493	90	62	14	0.597696
4	0.623463	14	0.00801	50	3	3	0.582719
4	0.117261	6	0.00753	72	39	12	0.597696
4	0.660787	14	0.00205	13	82	3	0.583756
4	0.725749	16	0.0077	75	70	17	0.590207
4	0.778172	14	0.00063	90	48	9	0.59447
4	0.743817	2	0.00365	68	18	4	0.564862
4	0.465649	19	0.00458	96	29	3	0.571313
4	0.534161	10	0.00588	49	71	12	0.574078
4	0.459398	19	0.00681	86	89	16	0.592396
4	0.516924	4	0.00435	90	46	14	0.606682
4	0.336253	2	0.00939	60	40	19	0.590207
4	0.262443	11	0.00328	100	80	8	0.564862
4	0.594475	13	0.00284	100	57	11	0.558065
4	0.415688	17	0.00971	92	57	11	0.580184
4	0.5426	3	0.00537	26	5	8	0.590899
4	0.55387	8	0.00405	66	37	7	0.589862
4	0.499161	2	0.00226	20	72	5	0.585599
4	0.958818	4	0.00463	59	85	10	0.576267
4	0.405169	12	0.00425	98	31	7	0.59735
4	0.613381	20	0.00533	96	39	14	0.581682
4	0.150883	19	0.00125	26	34	4	0.586636
4	0.838925	13	0.00244	5	34	14	0.590553
4	0.852873	19	0.00076	85	20	2	0.586636
4	0.737929	3	0.00233	36	98	5	0.57235
4	0.547519	17	0.00665	7	29	6	0.593433
4	0.549943	5	0.00737	42	5	9	0.590207
4	0.0306772	13	0.00478	35	26	15	0.58629
4	0.189799	4	0.00771	54	10	14	0.571659
4	0.0687304	4	0.00424	24	78	9	0.583065
4	0.606957	10	0.00872	10	2	16	0.590207
4	0.386126	13	0.00738	28	35	11	0.582373
4	0.503745	8	0.00235	21	52	2	0.582373
4	0.990691	5	0.00931	62	64	7	0.567051
4	0.91273	12	0.00106	59	83	4	0.593088
4	0.14196	8	0.00574	55	11	8	0.564171
4	0.520186	19	0.0055	28	9	13	0.582028
4	0.752188	3	0.00641	59	15	12	0.589516
4	0.0361399	10	0.00359	45	74	16	0.580991
4	0.336388	2	0.00098	80	69	8	0.576959
4	0.605194	18	0.00516	65	78	18	0.579147
4	0.492769	18	0.00105	35	69	5	0.6303
4	0.794393	9	0.00751	11	19	4	0.568779
4	0.245412	3	0.00608	60	5	20	0.579147
4	0.323459	3	0.00114	96	2	1	0.601613
4	0.666798	2	0.00751	78	68	11	0.59735
4	0.203035	5	0.00084	82	20	12	0.585253
4	0.22741	15	0.00338	60	55	7	0.60023
4	0.204904	6	0.00452	44	92	5	0.595853
4	0.322379	12	0.00678	39	22	2	0.564171
4	0.24005	4	0.00147	64	81	4	0.590899
4	0.34085	20	0.00646	85	6	10	0.584217
4	0.76836	7	0.00691	86	72	19	0.575922
4	0.637844	5	0.00203	68	3	11	0.592742
4	0.625318	12	0.00459	97	49	14	0.598041
4	0.461912	16	0.00561	12	30	20	0.57235
4	0.877067	13	0.00925	71	26	4	0.596313
4	0.723013	4	8e-05	66	87	2	0.593088
4	0.700191	3	0.00042	37	35	3	0.568433
4	0.171751	3	0.0099	5	46	17	0.590207
4	0.098294	10	0.00026	76	29	17	0.588018
4	0.475125	11	0.00529	26	86	2	0.594124
4	0.92157	13	0.00086	64	28	7	0.565899
4	0.10565	5	0.00395	87	46	15	0.574539
4	0.186318	21	0.00357	72	72	9	0.59735
4	0.459963	16	0.00656	52	68	19	0.576613
4	0.194443	11	0.00765	38	41	6	0.588364
4	0.899154	11	0.00298	47	4	6	0.582373
4	0.596085	5	0.00271	33	41	4	0.584447
4	0.81105	7	0.00199	93	52	6	0.58629
4	0.220913	13	0.00353	76	49	15	0.579147
4	0.740028	13	0.0029	31	98	13	0.58341
4	0.0807205	3	0.00122	72	46	19	0.587673
4	0.672532	21	0.00997	17	16	2	0.587327
4	0.716091	18	0.00995	46	99	19	0.588018
4	0.212566	12	0.00143	5	92	3	0.58341
4	0.666733	9	0.00684	79	69	15	0.59447
4	0.105918	7	0.00531	99	77	4	0.591244
4	0.0806772	3	0.00245	96	85	16	0.584447
4	0.456097	7	0.00964	58	39	13	0.561982
4	0.753068	9	0.00497	48	70	4	0.589862
4	0.0509836	15	0.00491	94	71	4	0.588018
4	0.99008	17	0.00124	43	27	2	0.590207
4	0.653891	3	0.00086	54	92	10	0.589171
4	0.938033	17	0.00448	39	25	15	0.590553
4	0.174966	7	0.0074	92	89	4	0.579493
4	0.261841	7	0.00884	37	9	11	0.579147
4	0.266021	18	0.00821	72	81	19	0.58629
4	0.365991	15	0.00724	1	18	8	0.573041
4	0.835299	9	0.00901	42	6	2	0.590899
4	0.70806	2	0.00939	78	75	19	0.589862
4	0.398722	20	0.00477	91	68	18	0.589171
4	0.804207	10	0.00229	77	80	19	0.584101
4	0.280979	1	0.00899	9	98	5	0.578111
4	0.0505712	3	0.00115	36	62	7	0.58053
4	0.588483	12	0.00733	40	35	1	0.583065
5	0.247952	5	0.00275	26	9	15	0.610599
5	0.11977	7	0.00798	87	20	2	0.575576
5	0.326796	20	0.00992	66	51	8	0.609101
5	0.733758	6	0.00073	69	70	14	0.589862
5	0.367653	13	0.00505	12	43	15	0.579493
5	0.842161	1	0.00487	89	66	4	0.593433
5	0.879451	9	0.00903	13	97	8	0.607373
5	0.705273	16	0.00496	73	86	8	0.601959
5	0.301758	6	0.0006	46	79	4	0.567742
5	0.00539215	10	0.00362	75	56	11	0.576613
5	0.594151	6	0.0088	31	91	7	0.600922
5	0.773479	7	0.00252	30	17	5	0.613134
5	0.160782	17	0.00953	63	40	19	0.593088
5	0.169989	7	0.00642	99	22	8	0.600576
5	0.500092	14	0.00123	94	54	8	0.604147
5	0.343322	2	0.00486	42	30	12	0.600922
5	0.284574	14	0.00385	88	16	7	0.597696
5	0.479238	10	0.00488	30	17	2	0.572696
5	0.209561	9	0.00318	38	33	8	0.615553
5	0.0498032	3	0.00921	31	45	10	0.605184
5	0.346997	2	0.00443	86	53	6	0.555876
5	0.441364	7	0.00443	21	31	13	0.59735
5	0.0210118	7	0.00502	83	13	5	0.577995
5	0.0361724	13	0.00121	2	8	16	0.60841
5	0.65639	17	0.00285	23	61	3	0.603456
5	0.779977	18	0.00658	94	47	10	0.593088
5	0.36149	17	0.00373	21	67	4	0.594124
5	0.629493	16	0.00898	53	94	12	0.610945
5	0.691319	13	0.0083	57	55	4	0.573733
5	0.908464	11	0.00965	51	87	2	0.582719
5	0.675706	17	0.00258	60	4	10	0.596659
5	0.238342	7	0.00364	74	30	5	0.595968
5	0.0690552	10	0.00068	61	12	7	0.585945
5	0.769359	6	0.00256	66	19	13	0.592396
5	0.620071	10	0.00439	95	27	12	0.619124
5	0.131609	20	0.00208	14	82	15	0.610945
5	0.549329	3	0.0006	17	20	7	0.593433
5	0.398113	9	0.00538	69	66	19	0.568088
5	0.585916	18	0.00659	17	99	10	0.604493
5	0.0564816	13	0.00612	56	73	18	0.609562
5	0.894132	18	0.00554	47	12	17	0.612673
5	0.271028	16	0.00512	26	17	4	0.609101
5	0.780713	9	0.00529	7	75	12	0.604839
5	0.0874227	4	0.0067	61	98	7	0.600576
5	0.811099	14	0.00078	4	26	8	0.607719
5	0.313301	6	0.00537	82	88	17	0.617051
5	0.336113	3	0.00704	85	28	18	0.596313
5	0.981063	12	0.00505	97	79	4	0.587673
5	0.0900795	6	0.00105	18	31	17	0.602765
5	0.737449	16	0.00941	76	39	4	0.563479
5	0.0846561	4	0.00654	24	47	5	0.592742
5	0.691513	14	0.00106	62	65	17	0.60023
5	0.776543	7	0.00969	45	80	14	0.596313
5	0.894547	7	0.00857	45	86	2	0.575922
5	0.618536	3	0.00987	37	24	14	0.593088
5	0.14325	5	0.00341	47	50	9	0.599194
5	0.413871	7	0.0099	38	11	4	0.578111
5	0.113382	11	0.00361	57	23	13	0.60553
5	0.164101	10	0.00367	2	84	7	0.605184
5	0.205052	11	0.00737	91	32	9	0.597696
5	0.518758	8	0.00742	18	53	1	0.585945
5	0.659303	15	0.00235	28	77	9	0.601267
5	0.532613	7	1e-05	6	47	10	0.584562
5	0.885392	3	0.00224	63	97	6	0.585945
5	0.769828	2	0.0049	5	56	9	0.601613
5	0.513933	14	0.00406	96	18	20	0.608756
5	0.350248	1	0.00438	81	34	4	0.580184
5	0.983612	2	0.00683	84	62	12	0.593433
5	0.277243	11	0.00452	36	98	14	0.59735
5	0.922633	19	0.0041	55	77	7	0.593779
5	0.657506	7	0.00166	67	41	5	0.600576
5	0.801553	20	0.00159	59	23	2	0.579147
5	0.932004	3	0.00687	52	16	4	0.590553
5	0.415369	3	0.00889	14	74	8	0.59447
5	0.914391	7	0.00437	10	57	18	0.60553
5	0.858293	13	0.00189	41	99	14	0.59159
5	0.304231	4	0.00118	60	1	18	0.614516
5	0.0135877	11	0.00657	35	30	5	0.600922
5	0.354731	19	0.00763	40	30	4	0.561636
5	0.31361	17	0.00234	70	59	18	0.583756
5	0.341221	20	0.00656	25	72	6	0.568433
5	0.525251	9	0.0017	53	42	5	0.57523
5	0.964426	6	0.00085	67	67	15	0.610599
5	0.599077	8	0.00151	19	25	16	0.583756
5	0.27234	9	0.00036	24	50	5	0.585253
5	0.642107	2	0.00788	16	55	2	0.559793
5	0.696172	20	0.0007	50	18	16	0.60023
5	0.668795	19	0.00813	14	92	4	0.603456
5	0.994039	12	0.00052	89	36	19	0.610945
5	0.186096	8	0.00937	93	56	18	0.591359
5	0.214142	19	0.00081	19	17	7	0.601267
5	0.919621	3	0.0089	92	13	2	0.565553
5	0.15026	20	0.00647	5	61	3	0.590553
5	0.342594	12	0.0046	24	75	4	0.624194
5	0.8796	16	0.00242	10	45	13	0.600576
5	0.798818	8	0.00904	89	49	13	0.615207
5	0.543564	2	0.00661	75	98	3	0.572696
5	0.771667	19	0.00136	63	24	17	0.591244
5	0.424451	6	0.00878	2	44	15	0.585253
5	0.61801	10	0.00092	56	45	17	0.595968
5	0.103326	14	0.00577	21	44	19	0.614516
5	0.916426	20	0.00601	80	86	11	0.597005
5	0.0126242	17	0.00336	99	5	11	0.61129
5	0.762629	11	0.00662	14	60	17	0.606682
5	0.894273	17	0.00912	6	66	15	0.600576
5	0.631987	15	0.0037	72	4	3	0.571313
5	0.46289	2	0.00366	30	33	4	0.578456
5	0.971382	7	0.00611	6	9	8	0.604147
5	0.708937	21	0.00131	13	21	14	0.601267
5	0.27412	6	0.00945	83	32	11	0.607373
5	0.339663	9	0.00516	61	84	8	0.581682
5	0.559512	2	0.00449	42	37	6	0.593779
5	0.696548	7	0.00116	80	18	9	0.60553
5	0.854846	16	0.00998	65	9	2	0.580184
5	0.544838	13	0.00884	12	48	6	0.592742
5	0.0515077	9	0.00265	7	31	2	0.598041
5	0.998084	4	0.00267	87	45	5	0.604493
5	0.00816322	18	0.00265	35	29	4	0.590207
5	0.58338	20	0.00147	21	57	11	0.596659
5	0.0828127	19	0.00855	48	57	17	0.595968
5	0.900656	6	0.0005	50	23	3	0.583065
5	0.516722	17	0.00962	9	88	6	0.618433
5	0.126961	2	0.00415	16	69	1	0.584101
5	0.81191	16	0.00169	58	83	10	0.614862
5	0.347711	15	0.00274	16	94	19	0.594816
5	0.8141	11	0.00994	39	13	9	0.605184
5	0.0496515	3	0.00982	91	59	9	0.588018
5	0.172695	17	0.009	74	89	3	0.576267
5	0.923504	7	0.00312	84	96	6	0.586982
5	0.105639	5	0.00758	18	51	18	0.59735
5	0.708657	15	0.00978	22	26	5	0.606682
5	0.914545	16	0.00374	94	6	16	0.610253
5	0.247255	16	0.00824	34	47	4	0.560945
5	0.0351671	9	0.00565	61	69	4	0.575922
5	0.466296	9	0.00351	32	54	6	0.592051
5	0.774866	19	0.00267	100	49	8	0.604839
5	0.874574	14	0.00587	61	49	17	0.593088
5	0.306427	19	0.00021	84	25	15	0.582028
5	0.358375	17	0.00437	88	73	10	0.594124
5	0.661187	2	0.00226	25	14	9	0.607028
5	0.221337	18	0.00073	38	58	2	0.561982
5	0.981851	14	0.00267	12	48	20	0.592742
5	0.832932	19	0.00937	95	41	20	0.59735
5	0.794752	13	0.00595	40	6	10	0.593088
5	0.83918	1	0.00698	46	30	2	0.581682
5	0.238557	14	0.00494	43	52	15	0.585253
5	0.908548	7	0.00058	4	86	14	0.612327
5	0.689036	9	0.0099	38	70	10	0.609793
5	0.537499	9	0.00955	25	66	19	0.607373
5	0.00312023	16	0.00164	67	14	20	0.592742
5	0.177569	5	0.0061	82	87	8	0.586636
5	0.68118	11	0.00913	33	74	9	0.603111
5	0.179986	5	0.00759	9	87	10	0.611982
5	0.321088	1	0.00174	43	87	3	0.591935
5	0.405492	11	0.00527	55	98	10	0.570968
5	0.890752	8	0.00141	30	79	14	0.603111
5	0.850949	10	0.00031	96	48	7	0.585599
5	0.660586	4	0.00058	71	33	13	0.623848
5	0.510311	15	0.0001	64	14	17	0.603802
5	0.126434	15	0.00163	52	56	12	0.595853
5	0.695853	2	0.00784	20	64	12	0.607719
5	0.881229	6	0.00503	17	53	5	0.605184
5	0.704637	5	0.00783	85	77	15	0.585945
5	0.171392	14	0.00206	4	14	9	0.600922
5	0.488095	11	0.00759	99	66	11	0.59447
5	0.348583	7	0.00738	31	86	14	0.593433
5	0.37205	8	0.00133	87	76	9	0.606682
5	0.10654	21	0.00736	69	78	18	0.60841
5	0.719385	14	0.00725	26	77	9	0.608065
5	0.365915	11	0.00603	41	9	13	0.574194
5	0.78311	17	0.00826	16	100	5	0.60841
5	0.145127	15	0.00429	74	58	3	0.552765
5	0.382973	18	0.00474	8	52	17	0.586636
5	0.144231	8	0.00691	54	41	5	0.578802
5	0.0661927	12	0.00267	93	93	17	0.614516
5	0.801637	8	0.00128	45	10	9	0.593433
5	0.559291	13	0.00401	70	60	18	0.618779
5	0.791391	19	0.00238	77	92	6	0.57523
5	0.969852	16	0.00038	32	34	7	0.603802
5	0.0310815	15	0.00276	6	34	17	0.612788
5	0.513674	14	0.00498	97	6	3	0.57523
5	0.452046	14	0.00215	37	91	3	0.579839
5	0.335068	10	0.00871	67	96	9	0.595968
5	0.297365	10	0.00453	84	39	8	0.596659
5	0.107615	5	0.00075	43	78	3	0.581682
5	0.803797	4	0.0013	19	31	6	0.605184
5	0.580953	20	0.00323	31	47	9	0.590553
5	0.383523	12	0.0084	19	54	9	0.579493
5	0.0851068	3	0.0051	15	20	3	0.588825
5	0.86808	20	0.00019	20	18	15	0.593433
5	0.205422	13	0.00867	7	31	19	0.601613
5	0.449722	19	0.00057	26	75	16	0.614862
5	0.822576	17	0.0008	26	20	4	0.603456
5	0.41088	20	0.00905	7	86	20	0.589516
5	0.583969	18	0.00477	83	41	10	0.59735
5	0.261407	15	0.00368	46	68	19	0.603456
5	0.750848	1	0.00267	40	39	9	0.61129
5	0.231481	3	0.00283	32	10	2	0.58053
5	0.625446	12	0.00046	56	26	1	0.566705
5	0.635959	17	0.00023	23	93	5	0.615207
5	0.911777	1	0.00844	3	11	14	0.60841
5	0.857351	8	0.00983	101	99	10	0.589171
5	0.417273	13	0.00694	76	81	15	0.608065
5	0.90043	10	0.00978	54	60	15	0.600576
5	0.307628	15	0.0047	70	96	2	0.565553
5	0.335689	20	0.00853	21	66	13	0.588825
5	0.108947	6	0.00955	49	34	8	0.594816
5	0.244247	1	0.0038	2	75	7	0.600922
5	0.764408	16	0.00332	7	94	14	0.601613
5	0.0228862	1	0.00479	45	89	15	0.611636
5	0.731042	9	0.00158	21	27	3	0.597696
5	0.499471	7	0.0055	95	20	1	0.581221
5	0.140754	16	0.00653	93	75	14	0.598733
5	0.660981	14	0.0038	12	97	19	0.596313
5	0.1522	15	0.00795	9	35	16	0.588018
5	0.390875	12	0.00912	32	71	13	0.585138
5	0.894736	7	0.00621	56	24	3	0.570161
5	0.450929	2	0.00655	49	37	18	0.59159
5	0.560944	7	0.00535	46	79	4	0.582028
5	0.0282066	20	0.0047	44	32	14	0.618433
5	0.664672	6	0.00494	52	66	2	0.579147
5	0.154248	17	0.00772	31	97	13	0.571659
5	0.579265	15	0.00054	20	3	2	0.597005
5	0.496361	15	0.00741	50	20	9	0.629839
5	0.551393	15	0.00539	21	75	13	0.595968
5	0.477127	14	0.00945	87	100	3	0.559908
5	0.343328	9	0.00587	8	38	4	0.590207
5	0.0546329	10	0.00077	70	47	3	0.548733
5	0.227916	4	0.00928	3	91	17	0.598733
5	0.168518	10	0.00836	79	89	3	0.57235
5	0.234531	17	0.00684	61	17	19	0.589862
5	0.710692	5	0.00095	27	13	13	0.606221
5	0.670741	4	0.00374	94	45	14	0.613825
5	0.5358	7	0.00244	42	63	14	0.614862
5	0.19925	17	0.00878	64	55	3	0.571313
5	0.6532	15	0.0018	63	71	12	0.593433
5	0.534887	11	0.00764	98	83	18	0.613825
5	0.177178	17	0.00112	29	28	6	0.603802
5	0.288713	4	0.00554	33	83	18	0.579147
5	0.879597	7	0.00445	87	4	3	0.563479
5	0.166906	10	0.00386	81	64	14	0.607373
5	0.179431	14	0.00837	79	5	13	0.576613
5	0.710038	9	0.00614	39	76	14	0.601959
5	0.578344	12	0.00208	68	60	14	0.606682
5	0.905842	12	0.00955	55	28	17	0.623387
5	0.399261	11	0.00274	54	58	9	0.58341
5	0.480288	3	0.00671	50	35	5	0.59447
5	0.177336	3	0.00165	39	36	7	0.600576
5	0.723554	6	0.00284	49	31	12	0.604147
5	0.722464	14	0.0025	39	6	17	0.61129
5	0.360271	7	0.00519	86	39	6	0.568433
5	0.427936	5	0.00404	39	94	14	0.604493
5	0.650219	13	0.00186	101	49	6	0.592396
5	0.569296	15	0.00609	81	59	8	0.599194
5	0.675032	7	0.00523	78	6	19	0.593088
5	0.555733	1	0.00131	91	93	9	0.583756
5	0.802938	8	0.00574	19	85	15	0.604147
5	0.28439	17	0.00795	67	35	16	0.600922
5	0.450941	7	0.00676	28	68	6	0.605184
5	0.680396	2	0.00124	37	88	14	0.618433
5	0.920017	15	0.00201	42	93	20	0.617051
5	0.261013	11	0.00203	61	84	2	0.565899
5	0.794213	8	0.00511	84	25	9	0.60841
5	0.268031	13	0.00071	4	77	5	0.565553
5	0.8628	2	0.0065	35	28	3	0.591244
5	0.160171	15	0.0027	100	12	4	0.585945
5	0.952852	19	0.00289	60	87	18	0.607373
5	0.639296	16	0.00719	92	76	11	0.587327
5	0.953658	10	0.00589	99	44	18	0.613134
5	0.649819	2	0.00141	3	72	1	0.572005
5	0.503748	9	0.00268	40	93	17	0.58629
5	0.0645769	11	0.00016	98	72	5	0.582373
5	0.732592	13	0.00112	18	43	17	0.607373
5	0.0645437	21	0.00969	79	57	16	0.616244
5	0.766198	5	0.00437	15	39	17	0.606682
5	0.754594	13	0.00094	11	11	16	0.607028
5	0.559813	2	0.00434	93	72	19	0.602995
5	0.302747	11	0.0017	101	90	10	0.587673
5	0.197066	6	0.0044	30	10	5	0.609562
5	0.831309	14	0.00171	95	99	13	0.60023
5	0.316598	4	0.00421	7	77	14	0.558065
5	0.209167	13	0.00742	72	39	19	0.589171
5	0.581431	2	0.00645	49	43	9	0.60841
5	0.804987	19	0.00674	91	31	5	0.58341
5	0.323475	21	0.00603	81	9	14	0.598387
5	0.328731	18	0.00903	18	2	19	0.598502
5	0.133971	18	0.00538	93	76	5	0.601267
5	0.834834	10	0.00281	46	40	17	0.617742
5	0.337784	14	0.00542	42	92	12	0.576267
5	0.152629	3	0.0019	38	44	10	0.596313
5	0.176167	17	0.00107	47	93	12	0.597696
5	0.65282	17	0.00683	85	16	14	0.590207
5	0.972752	15	0.00579	32	4	2	0.572696
5	0.751103	12	0.0025	70	42	17	0.624194
5	0.187477	15	0.00942	48	23	14	0.604147
5	0.339789	16	0.00727	91	29	7	0.583065
5	0.128583	18	0.00403	29	32	9	0.60023
5	0.460022	1	0.00995	24	65	19	0.593433
5	0.740064	8	0.00637	50	72	3	0.582028
5	0.0833353	10	0.00381	68	17	10	0.609908
5	0.977446	11	0.0034	2	80	7	0.608756
5	0.954387	4	0.00757	52	88	14	0.612327
5	0.676925	2	0.00233	47	46	6	0.586982
5	0.486521	5	0.00187	57	42	4	0.571313
5	0.298	15	0.00224	19	59	16	0.597696
5	0.572192	1	0.00166	9	42	14	0.604493
5	0.416748	15	0.00356	69	92	6	0.628341
5	0.731427	15	0.00504	16	77	14	0.601959
5	0.198064	10	0.00726	76	2	13	0.59735
5	0.423709	14	0.0017	7	39	5	0.579147
5	0.923324	8	0.00814	76	71	6	0.590553
5	0.701562	19	0.00487	99	78	13	0.61947
5	0.479964	15	0.00395	77	62	18	0.588825
5	0.15596	1	0.0055	44	47	3	0.600576
5	0.449224	2	0.00432	78	4	8	0.607719
5	0.737179	21	0.00987	68	62	10	0.609908
5	0.381797	11	0.00661	22	12	6	0.58629
5	0.418986	10	0.00984	60	79	8	0.576959
5	0.441788	4	0.00379	2	93	11	0.58053
5	0.154729	16	0.00589	38	67	10	0.58629
5	0.944964	20	0.00092	57	20	10	0.612327
5	0.942394	5	0.00736	100	37	13	0.615207
5	0.882949	19	0.0059	24	11	8	0.588364
5	0.344782	8	0.0012	6	39	3	0.609562
5	0.694469	6	0.00195	59	22	3	0.562327
5	0.930745	11	0.00667	37	42	15	0.609908
5	0.157375	16	0.00231	34	60	7	0.589516
5	0.0209463	2	9e-05	81	20	6	0.593088
5	0.0789468	9	0.00753	69	9	16	0.611636
5	0.47668	17	0.0078	31	52	17	0.58053
5	0.575575	10	0.00586	76	82	10	0.60023
5	0.0263463	13	0.00252	56	99	4	0.586636
5	0.214961	21	0.00099	3	15	19	0.601267
5	0.494807	8	0.00705	101	2	17	0.61947
5	0.530215	12	0.00805	65	91	9	0.609908
5	0.610498	4	0.00301	76	64	17	0.602419
5	0.56399	9	0.0066	24	98	6	0.607719
5	0.722412	6	0.00932	68	71	4	0.584793
5	0.187341	8	0.00135	96	49	3	0.537327
5	0.0543435	19	0.00501	85	21	15	0.604147
5	0.688351	20	0.00516	13	18	12	0.601267
5	0.960198	15	0.00543	43	91	10	0.603802
5	0.51424	19	0.00638	7	39	18	0.634908
5	0.891852	2	0.00431	13	35	17	0.601959
5	0.219061	5	0.00509	49	10	13	0.601959
5	0.0846981	1	0.00111	73	12	14	0.609908
5	0.396875	14	0.00605	94	84	5	0.590553
5	0.600975	8	0.00044	46	97	2	0.589862
5	0.923979	7	0.00631	33	51	19	0.617396
5	0.737392	18	0.0048	29	27	19	0.604839
5	0.24275	20	0.00753	18	96	15	0.614516
5	0.417447	5	0.00566	63	47	10	0.615553
5	0.956444	1	0.00031	37	79	13	0.610945
5	0.993735	19	0.00339	68	9	12	0.613479
5	0.346736	6	0.00195	4	45	14	0.594816
5	0.848835	8	0.00159	44	17	13	0.603802
5	0.938645	8	0.0047	61	8	19	0.614862
5	0.477264	9	0.00551	61	9	3	0.606682
5	0.784785	2	0.00312	35	96	20	0.603111
5	0.366895	5	0.00229	101	67	16	0.600576
5	0.90877	14	0.00463	57	67	6	0.572005
5	0.882234	6	0.00032	51	40	6	0.575576
5	0.325341	19	0.00072	29	17	6	0.580876
5	0.838944	16	0.00653	42	88	15	0.606221
5	0.618428	7	0.00038	90	70	12	0.611636
5	0.669817	8	0.00688	76	75	6	0.574539
5	0.536913	15	0.00153	18	32	2	0.59735
5	0.542467	4	0.00502	87	51	2	0.588018
6	0.413126	2	0.005	45	48	3	0.620968
6	0.30391	12	0.00704	98	41	17	0.568088
6	0.873062	7	0.00393	95	93	14	0.583065
6	0.761801	11	0.00391	4	44	8	0.579493
6	0.574284	5	0.00877	79	98	8	0.578802
6	0.788801	10	0.00215	8	2	4	0.571313
6	0.193755	6	0.00926	38	21	3	0.619124
6	0.677967	20	0.00386	17	74	8	0.592396
6	0.487253	20	0.00486	26	96	7	0.592742
6	0.119795	7	0.00082	96	28	15	0.606336
6	0.837631	16	0.00575	22	60	18	0.561982
6	0.744524	16	0.00929	47	82	18	0.565207
6	0.48254	2	0.00856	37	59	3	0.577304
6	0.772219	7	0.00784	93	71	8	0.611982
6	0.524688	21	0.00655	66	69	2	0.595968
6	0.185992	14	0.00422	9	90	18	0.55553
6	0.633621	2	0.00347	87	4	4	0.603802
6	0.586791	14	0.00115	29	5	3	0.593779
6	0.543019	3	0.00616	90	40	4	0.603456
6	0.847572	15	0.00156	97	23	13	0.608065
6	0.615576	15	0.00976	67	34	7	0.596659
6	0.601218	9	0.00763	34	100	20	0.562327
6	0.706801	7	0.0012	7	22	2	0.603456
6	0.14002	13	0.0084	35	5	15	0.583756
6	0.826843	11	0.00184	80	41	16	0.58629
6	0.850375	5	0.00845	47	59	6	0.600576
6	0.732219	16	0.00977	70	64	4	0.600922
6	0.0211001	17	0.00689	16	87	3	0.604493
6	0.677349	20	0.00712	7	62	19	0.585599
6	0.348276	8	0.00505	7	53	9	0.571313
6	0.713377	12	0.0039	27	77	12	0.568433
6	0.72181	7	0.00181	99	50	8	0.58053
6	0.494477	8	0.00078	5	21	4	0.578802
6	0.138688	15	0.00547	33	92	3	0.635945
6	0.188598	17	0.00496	26	46	5	0.567742
6	0.42978	2	0.00854	56	63	15	0.586982
6	0.388378	12	0.00553	35	37	8	0.561982
6	0.815686	3	0.00822	83	23	7	0.586982
6	0.137381	11	0.00561	93	98	4	0.61947
6	0.706111	9	0.0081	49	51	5	0.618088
6	0.791178	15	0.00088	30	48	2	0.578802
6	0.536824	9	0.00649	46	51	11	0.601267
6	0.506475	7	0.00995	5	43	6	0.579493
6	0.59161	16	0.00278	19	67	15	0.551267
6	0.0020999	20	0.00226	101	32	7	0.580184
6	0.61502	15	0.00104	7	21	16	0.582028
6	0.103807	8	0.00835	64	53	4	0.603802
6	0.773326	3	0.00699	9	82	12	0.561636
6	0.0410575	4	0.00215	17	56	11	0.586636
6	0.66006	12	0.00037	37	23	8	0.575922
6	0.565199	13	0.00553	31	3	14	0.554839
6	0.094535	10	0.00864	36	12	3	0.598041
6	0.00140027	16	0.00425	56	7	19	0.588825
6	0.855609	4	0.0007	19	2	18	0.575922
6	0.232549	15	0.00894	41	68	19	0.56659
6	0.0600657	7	0.0005	65	43	6	0.589516
6	0.486293	3	0.00161	55	85	16	0.599885
6	0.0825754	19	0.00269	61	78	6	0.604493
6	0.129248	13	0.00954	12	27	14	0.569816
6	0.0541178	13	0.00801	86	7	5	0.585599
6	0.558837	12	0.00209	62	13	11	0.590553
6	0.152791	5	0.0081	18	4	16	0.571544
6	0.153804	9	0.00878	70	56	7	0.599539
6	0.887043	17	0.00933	2	52	3	0.602304
6	0.233925	12	0.00058	75	28	16	0.553456
6	0.404681	20	0.00015	70	62	18	0.59447
6	0.422646	3	0.00924	54	20	14	0.543779
6	0.907741	15	0.00204	46	1	5	0.56947
6	0.0688151	5	0.00412	94	10	7	0.576613
6	0.0488894	9	0.00613	19	81	19	0.572696
6	0.683984	10	0.00953	85	74	14	0.586982
6	0.274121	10	0.00928	36	44	11	0.585253
6	0.451288	20	0.00643	43	83	18	0.593088
6	0.530889	19	0.00505	72	97	3	0.601267
6	0.355095	10	0.00101	47	16	10	0.564171
6	0.599033	10	0.00546	90	32	12	0.592051
6	0.0312649	10	0.00632	10	52	16	0.579493
6	0.236738	17	0.00606	9	87	16	0.58341
6	0.126949	18	0.00841	20	20	10	0.594816
6	0.524954	3	0.00268	80	55	11	0.595968
6	0.883752	18	0.00979	91	74	3	0.593433
6	0.651381	21	0.00869	62	82	15	0.598387
6	0.459256	12	0.00629	44	8	8	0.60023
6	0.985528	11	0.00416	70	55	16	0.596313
6	0.850693	17	0.00851	11	66	6	0.571659
6	0.205241	3	0.00059	46	14	7	0.590899
6	0.563869	18	0.00821	45	81	6	0.593433
6	0.965247	16	0.00479	5	60	10	0.572696
6	0.9892	4	0.0069	7	71	16	0.587327
6	0.354975	16	0.007	48	3	13	0.55841
6	0.470245	21	0.00062	56	59	19	0.584447
6	0.664382	3	0.0054	5	88	17	0.573502
6	0.0552468	8	0.00673	59	2	4	0.568088
6	0.423714	7	0.00811	50	19	18	0.557719
6	0.681289	19	0.00726	95	59	9	0.600922
6	0.899949	14	0.00386	97	94	1	0.57523
6	0.350139	18	0.00912	59	55	13	0.569585
6	0.829087	15	0.00346	60	28	8	0.603802
6	0.211045	17	0.00603	61	66	6	0.617396
6	0.177356	17	0.00337	67	17	7	0.60841
6	0.376731	3	0.00656	21	21	2	0.608065
6	0.849436	11	0.00124	13	38	4	0.591244
6	0.676716	7	0.00073	97	25	2	0.617742
6	0.941903	4	0.00984	2	38	12	0.572696
6	0.784886	2	0.00857	70	99	19	0.566244
6	0.14299	12	0.00257	41	7	3	0.593433
6	0.064642	20	0.00781	46	26	7	0.602765
6	0.616558	13	0.00109	68	17	4	0.591244
6	0.388698	10	0.00507	97	93	4	0.579839
6	0.789926	19	0.00131	24	75	9	0.564862
6	0.943777	2	0.0036	30	81	12	0.590899
6	0.750661	6	0.00854	93	64	1	0.589516
6	0.922458	21	0.00834	55	98	12	0.590899
6	0.606705	19	0.00236	55	29	12	0.596313
6	0.434174	5	0.00479	50	4	13	0.553802
6	0.748109	15	0.00486	64	87	19	0.56659
6	0.0239433	7	0.00282	62	87	10	0.582373
6	0.293736	21	0.00267	92	83	17	0.57235
6	0.040363	8	0.00189	10	3	14	0.575922
6	0.859293	2	0.00407	12	69	1	0.59735
6	0.544904	5	0.00096	26	33	15	0.591244
6	0.549509	19	0.00341	11	98	13	0.588825
6	0.90188	7	0.00771	96	34	17	0.586636
6	0.640809	7	0.00703	3	98	6	0.578802
6	0.390611	16	0.00187	95	86	12	0.604147
6	0.320271	1	0.0083	28	66	6	0.600576
6	0.24961	9	0.00019	30	8	7	0.582028
6	0.0619479	5	0.00717	60	73	3	0.613825
6	0.0485813	2	0.00844	68	23	7	0.585945
6	0.263451	8	0.00602	45	62	15	0.57235
6	0.00982069	18	0.00087	20	8	15	0.577995
6	0.846433	16	0.00626	74	59	16	0.586982
6	0.892197	6	0.00699	3	57	19	0.585945
6	0.539467	3	0.00056	21	60	3	0.609447
6	0.723648	21	6e-05	44	53	13	0.576267
6	0.0247697	16	0.00521	41	7	6	0.591244
6	0.546082	10	0.00322	16	71	5	0.568433
6	0.521758	4	0.00069	58	6	14	0.573041
6	0.149053	16	0.00665	57	74	15	0.572005
6	0.131682	1	0.00273	25	35	19	0.573733
6	0.618672	13	0.00349	12	21	19	0.563364
6	0.30441	5	0.00534	11	6	7	0.582028
6	0.730887	3	0.00822	46	14	6	0.606682
6	0.515586	9	0.00476	83	16	18	0.609793
6	0.648641	4	0.00106	73	23	1	0.576267
6	0.664875	3	0.00477	24	23	2	0.578456
6	0.356762	18	0.00018	98	82	6	0.590207
6	0.775142	9	0.00563	90	14	2	0.597005
6	0.286647	9	0.0084	79	80	19	0.565899
6	0.155188	2	0.00314	87	92	12	0.598041
6	0.655447	9	0.0093	70	86	5	0.610945
6	0.687174	3	0.00163	46	46	18	0.548733
6	0.594483	4	0.00128	97	20	4	0.607028
6	0.875622	17	0.00458	40	73	2	0.604147
6	0.902645	18	0.00247	19	66	17	0.569124
6	0.653315	6	0.00624	63	21	1	0.583065
6	0.724324	18	0.00014	31	84	8	0.565899
6	0.148432	6	0.00183	41	22	15	0.563018
6	0.325845	10	0.00734	50	53	13	0.579147
6	0.508728	8	0.00034	69	40	2	0.582719
6	0.0421181	4	0.00864	30	42	3	0.588479
6	0.988881	6	0.00056	68	39	6	0.603456
6	0.463569	7	0.00016	64	96	4	0.575576
6	0.646506	10	0.00267	20	72	8	0.56947
6	0.169017	21	0.00322	64	87	11	0.568433
6	0.757166	3	0.00485	50	30	1	0.605991
6	0.336884	10	7e-05	25	52	17	0.562327
6	0.859076	1	0.00731	51	7	8	0.568433
6	0.143337	10	0.00466	28	36	5	0.593779
6	0.488885	21	0.00955	75	46	16	0.591244
6	0.265054	21	0.00048	86	10	9	0.590207
6	0.675878	3	0.0071	9	71	14	0.597696
6	0.813466	4	0.00106	3	4	12	0.585599
6	0.696301	16	0.00522	44	77	15	0.572005
6	0.820723	7	0.00214	85	76	6	0.59735
6	0.276286	11	0.00488	50	20	6	0.610599
6	0.518544	11	0.00909	22	30	14	0.564516
6	0.417932	19	0.00683	54	84	19	0.57523
6	0.0594798	5	8e-05	34	32	4	0.572005
6	0.696917	19	0.00424	50	56	18	0.583065
6	0.111869	19	0.00346	74	2	6	0.584908
6	0.675202	10	0.00275	54	2	14	0.561636
6	0.696561	13	0.00632	93	66	20	0.587327
6	0.3964	15	0.00752	60	43	13	0.585945
6	0.889885	19	0.00709	30	84	4	0.601613
6	0.422921	17	0.00169	61	20	17	0.576267
6	0.591831	2	0.00196	73	34	17	0.568779
6	0.726615	10	0.00806	81	64	6	0.596659
6	0.88344	18	0.00467	67	37	5	0.601267
6	0.10535	2	0.0046	45	77	15	0.563364
6	0.144391	18	0.00318	20	48	1	0.604493
6	0.939783	20	0.00348	90	46	16	0.584562
6	0.126087	9	0.00362	38	19	2	0.608756
6	0.598175	16	0.00824	50	88	8	0.580876
6	0.230874	1	0.00491	17	21	19	0.590207
6	0.594036	18	0.00704	51	69	14	0.582028
6	0.485353	17	0.00496	87	86	20	0.596313
6	0.397424	5	0.00561	29	29	12	0.552995
6	0.23732	15	0.0015	81	49	16	0.58629
6	0.111162	19	0.00855	43	5	15	0.572005
6	0.499999	2	0.00352	48	28	6	0.583065
6	0.317602	21	0.00569	26	44	1	0.579493
6	0.6744	6	0.00867	63	9	6	0.62523
6	0.934252	20	0.00311	84	11	19	0.575922
6	0.316344	19	0.00971	53	34	15	0.554839
6	0.605706	17	0.00741	33	56	19	0.551267
6	0.420511	4	0.0038	39	22	4	0.589862
6	0.381291	6	0.00649	95	17	8	0.575922
6	0.972976	14	0.00779	22	73	17	0.581221
6	0.919412	15	0.0012	58	34	14	0.579147
6	0.575875	7	0.00685	23	66	12	0.568088
6	0.348559	11	0.0054	97	45	2	0.579147
6	0.901993	12	0.00543	58	63	8	0.589862
6	0.479089	1	0.0055	28	61	17	0.562673
6	0.843234	13	0.00924	77	94	18	0.563018
6	0.0868245	1	0.00999	75	70	2	0.592742
6	0.0961323	7	0.00771	17	83	6	0.61129
6	0.761301	10	0.00168	84	59	8	0.604493
6	0.689709	18	0.00799	13	47	10	0.548387
6	0.30186	6	0.00764	90	40	17	0.594124
6	0.5093	3	0.00446	19	69	9	0.574078
6	0.195206	4	0.00328	90	62	9	0.595276
6	0.844662	11	0.00766	38	47	9	0.587673
6	0.425648	7	0.00579	99	76	11	0.605184
6	0.0348834	5	0.00442	68	30	14	0.584447
6	0.274305	17	0.00392	97	5	13	0.572005
6	0.0775121	13	0.00451	18	74	6	0.590899
6	0.508842	16	0.0046	2	15	17	0.589516
6	0.920387	17	0.0097	7	6	9	0.573848
6	0.11166	7	0.0058	93	16	3	0.613479
6	0.850585	14	0.0017	69	97	14	0.575922
6	0.625401	2	0.00796	86	15	6	0.607719
6	0.642788	14	0.00694	11	17	18	0.563825
6	0.00234378	12	0.00087	10	40	3	0.576267
6	0.135749	8	0.00786	80	80	13	0.588018
6	0.911374	20	0.00128	33	69	4	0.597005
6	0.346074	16	0.00178	51	45	5	0.600922
6	0.611893	19	0.00543	50	48	19	0.56129
6	0.739267	12	0.00322	32	17	19	0.575576
6	0.852854	8	0.00416	18	68	7	0.598041
6	0.749663	19	0.00343	85	56	4	0.594124
6	0.882677	19	0.00188	31	14	19	0.55023
6	0.14762	9	0.00348	11	49	20	0.567742
6	0.872235	21	0.00791	52	36	11	0.605184
6	0.378943	20	0.0095	17	41	16	0.582719
6	0.159544	15	0.00841	51	91	17	0.576267
6	0.817579	12	0.0012	6	16	9	0.564516
6	0.593678	12	0.00983	40	1	5	0.568433
6	0.895358	6	0.00979	16	59	9	0.559101
6	0.196299	13	0.00022	52	9	11	0.582373
6	0.141007	3	0.00186	31	13	15	0.538364
6	0.213499	2	0.00431	18	54	14	0.539862
6	0.694615	20	0.00508	2	12	8	0.580184
6	0.680399	12	0.00152	30	96	8	0.59447
6	0.993877	6	0.00436	50	61	4	0.576959
6	0.692664	3	0.00012	43	63	12	0.576613
6	0.380623	12	0.0068	44	54	11	0.597005
6	0.616681	6	0.00274	35	52	11	0.607258
6	0.245833	7	0.00668	57	5	2	0.611982
6	0.99011	17	0.00309	59	73	16	0.590207
6	0.0133193	6	0.00994	86	6	15	0.587327
6	0.607396	10	0.00619	43	22	13	0.608065
6	0.0545459	17	0.00505	83	28	2	0.591244
6	0.945246	10	0.00838	43	55	5	0.58341
6	0.167015	12	0.00442	45	94	14	0.593779
6	0.502388	5	0.00327	69	13	5	0.562327
6	0.67544	15	0.0035	55	56	12	0.583756
6	0.45345	14	0.00471	27	97	17	0.583756
6	0.785256	16	0.00383	66	46	2	0.607719
6	0.22425	16	0.00126	7	62	4	0.582719
6	0.662617	4	0.00302	61	50	2	0.601267
6	0.19999	6	0.00826	83	69	16	0.579147
6	0.46169	13	0.00063	10	54	3	0.598733
6	0.0891026	8	0.00044	15	41	15	0.593433
6	0.682674	10	0.0089	44	99	19	0.547005
6	0.502969	6	0.00621	50	47	12	0.577304
6	0.576756	11	0.00295	92	56	14	0.568088
6	0.598878	17	0.00613	72	86	13	0.595622
6	0.636639	20	0.00197	98	62	5	0.582719
6	0.81195	11	0.00592	97	55	7	0.629147
6	0.301671	8	0.00091	15	34	11	0.570968
6	0.633544	6	0.00461	44	54	3	0.605184
6	0.0496468	6	0.00017	71	48	8	0.593433
6	0.231578	11	0.00864	3	40	14	0.557719
6	0.765931	14	8e-05	20	23	6	0.592742
6	0.348437	20	0.00951	44	39	10	0.605184
6	0.594447	17	0.00191	86	39	19	0.576267
6	0.291766	14	0.00914	43	47	5	0.617051
6	0.13021	12	0.0042	11	8	8	0.56947
6	0.432621	15	0.00501	79	78	2	0.589516
6	0.703772	5	0.00628	76	100	17	0.562327
6	0.972743	1	0.00255	56	33	2	0.545161
6	0.642463	13	0.00736	63	74	6	0.60023
6	0.284353	4	0.00568	32	31	11	0.579493
6	0.747873	14	0.00449	51	26	14	0.583065
6	0.623812	20	0.00151	97	75	9	0.622696
6	0.125167	7	0.00735	65	32	3	0.610599
6	0.755778	19	0.00087	75	11	5	0.604147
6	0.533841	18	0.00887	18	56	4	0.588134
6	0.905854	17	0.00563	49	97	12	0.580184
6	0.933793	8	0.00709	56	90	10	0.592742
6	0.144168	10	0.00055	24	55	10	0.551959
6	0.415857	9	0.00421	13	46	7	0.554147
6	0.733833	19	0.00235	47	81	19	0.55841
6	0.814224	1	0.00793	40	4	16	0.569124
6	0.483857	10	0.00533	21	20	6	0.593433
6	0.876368	15	0.00884	75	17	18	0.587673
6	0.930909	11	0.00298	20	16	6	0.610945
6	0.535907	20	0.00258	23	71	9	0.582719
6	0.0858432	12	0.00294	28	47	6	0.568433
6	0.754177	17	0.00959	46	37	3	0.601959
6	0.453371	10	0.00529	19	90	16	0.578456
6	0.933812	10	0.00227	63	81	10	0.586982
6	0.266753	6	0.001	83	88	5	0.609447
6	0.975643	19	0.0011	49	98	14	0.594124
6	0.915233	13	0.00673	83	17	10	0.591244
6	0.549462	2	0.00362	90	75	17	0.57235
6	0.292138	3	0.00818	91	99	19	0.568088
6	0.887234	5	0.00018	40	21	11	0.586636
6	0.968894	2	0.00116	98	87	5	0.567627
[truncated: 10,001 more rows]
